# Supplementary material for: Metabolomic analysis data of MPP+-exposed SH-SY5Y cells using CE-TOFMS
Source: Data Brief. 2020 Dec 30;34:106707. doi: 10.1016/j.dib.2020.106707 (PMC7797368; doi:10.1016/j.dib.2020.106707)
Supplement: Supplementary file 1 [file mmc1.xlsx]

## Sheet: Table 1A
Table 1A Metabolomic analysis data of culture supernatants
ID	HMT database †			Database search ‡					m/z	MT	Relative Area																							Comparative Analysis
	Compound name	KEGG ID	HMDB ID	KEGG		HMDB		Peptide			0 hour						MPP+ 0 µM			MPP+ 30 µM			MPP+ 300 µM			0 hour		MPP+ 0 µM		MPP+ 30 µM		MPP+ 300 µM		MPP+ 0 µM vs 0 h			MPP+ 30 µM vs 0 h			MPP+ 300 µM vs 0 h			MPP+ 30 µM vs MPP+ 0 µM			MPP+ 300 µM vs MPP+ 0 µM			MPP+ 300 µM vs MPP+ 30 µM
				Compound name	ID	Compound name	ID	Compound name			#1	#2	#3	#4	#5	#6	#1	#2	#3	#1	#2	#3	#1	#2	#3	Mean	S.D.	Mean	S.D.	Mean	S.D.	Mean	S.D.	Ratio ¶	p-value ||		Ratio ¶	p-value ||		Ratio ¶	p-value ||		Ratio ¶	p-value ||		Ratio ¶	p-value ||		Ratio ¶
A_0063				Callicarpone(1.2); 7beta,12alpha-Dihydroxykaurenolide(1.2); Marrubiin(1.2); Premarrubiin(1.2); Gibberellin A14 aldehyde(1.2); Gibberellin A12(1.2); Gibberellin A53 aldehyde(1.2); 17beta-Hydroxy-4-oxa-5alpha-androst-1-en-3-one acetate(1.2); 13-Hydroxy-2-(hydroxymethylene)-3-oxo-13,17-seco-5alpha-androstan-(1.2); 5,6-Epoxy-18R-HEPE(1.2);	C09067; C09081; C09128; C09177; C11853; C11857; C11905; C15068; C15459; C18175;	Carnosic acid(1.08); 11b-Hydroxyprogesterone(1.08);	HMDB02358; HMDB04031;		331.191	6.75446	8.73043e-05	8.95527e-05	6.73672e-05	6.6656e-05	8.66606e-05	9.30183e-05	0.000150697	0.00015031	0.000138835	0.000153399	0.000154305	0.000161604	8.63095e-05	7.73579e-05	8.2387e-05	8.17599e-05	1.16405e-05	0.000146614	6.73913e-06	0.000156436	4.4985e-06	8.20181e-05	4.48721e-06	1.79323	2.31737e-05	***	1.91336	2.84026e-06	***	1.00316	0.963297		1.06699	0.113871		0.559416	0.000364077	***	0.524293
C_0013	Ser	C00065,C00716,C00740	HMDB00187,HMDB03406	L-Serine(0.49); DL-Serine(0.49); D-Serine(0.49);	C00065; C00716; C00740;	L-Serine(0.44); D-Serine(0.44);	HMDB00187; HMDB03406;		106.05	10.2505	0.0030483	0.00378673	0.00243167	0.00280501	0.0023652	0.00329585	0.00509437	0.0061221	0.00540205	0.00846882	0.00879335	0.00724467	0.011292	0.0120586	0.0111512	0.00295546	0.000540532	0.00553951	0.000527473	0.00816895	0.000816731	0.0115006	0.000488369	1.87433	0.00198043	**	2.76402	0.0023899	**	3.89131	6.24326e-06	***	1.47467	0.0136394	*	2.07611	0.000141761	***	1.40784
A_0090				Phthalocyanine(7.19);	C14077;			HDDE(8.27);	513.155	6.58163	2.05095e-05	2.34826e-05	2.13642e-05	2.22187e-05	2.10337e-05	2.47486e-05	3.08182e-05	3.3621e-05	3.91384e-05	1.90011e-05	1.71395e-05	1.74835e-05	1.80964e-05	1.45092e-05	1.50702e-05	2.22262e-05	1.61576e-06	3.45258e-05	4.23327e-06	1.78747e-05	9.9054e-07	1.58919e-05	1.92961e-06	1.55338	0.0300286	*	0.804216	0.0021069	**	0.715007	0.0114776	*	0.517719	0.0167544	*	0.46029	0.00767932	**	0.889073
A_0003	Pyruvic acid	C00022	HMDB00243	Pyruvate(-5.46); 3-Oxopropanoate(-5.56); 3-Hydroxypropenoate(-5.56);	C00022; C00222; C12069;	Pyruvic acid(-4.94); Malonic semialdehyde(-5.05);	HMDB00243; HMDB11111;		87.0092	12.9337	0.00149775	0.0017546	0.00151428	0.00169609	0.00151551	0.00161897	0.00204728	0.00218083	0.00238884	0.00143759	0.00142789	0.00135568	0.00109767	0.00111835	0.00105322	0.00159954	0.000108107	0.00220565	0.000172125	0.00140706	4.47528e-05	0.00108975	3.32804e-05	1.37893	0.0133735	*	0.879666	0.00710016	**	0.681291	2.4676e-05	***	0.637933	0.0111133	*	0.494072	0.00627019	**	0.774488
A_0005	3-Hydroxybutyric acid	C01089,C03197	HMDB00011,HMDB00357,HMDB00442	(R)-3-Hydroxybutanoate(0.73); (S)-3-Hydroxybutanoate(0.73); 4-Hydroxybutanoic acid(3.17); 3-Hydroxy-2-methylpropanoate(3.17); 4-Hydroxyacid(3.17); (S)-3-Hydroxyisobutyrate(3.17); Methyl methoxyacetate(3.17);	C01089; C03197; C00989; C01188; C01991; C06001; C14601;	(R)-3-Hydroxybutyric acid(1.12); 3-Hydroxybutyric acid(1.12); (S)-3-Hydroxybutyric acid(1.12); (S)-3-Hydroxyisobutyric acid(3.55); (R)-3-Hydroxyisobutyric acid(3.55); 4-Hydroxybutyric acid(3.55); Alpha-Hydroxyisobutyric acid(3.55);	HMDB00011; HMDB00357; HMDB00442; HMDB00023; HMDB00336; HMDB00710; HMDB00729;		103.04	9.47635	0.000175696	0.000172111	0.000183357	0.000186436	0.000181324	0.000190419	0.000215678	0.000206424	0.000251779	0.00012464	0.000110504	0.000127136	0.000114535	0.000117392	0.000112911	0.000181557	6.77098e-06	0.000224627	2.39654e-05	0.00012076	8.96918e-06	0.000114946	2.26881e-06	1.23722	0.0841487		0.665133	0.00144511	**	0.633113	1.94352e-07	***	0.537601	0.00986382	**	0.51172	0.0148954	*	0.951858
C_0034	Asp	C00049,C00402,C16433	HMDB00191,HMDB06483	L-Aspartate(4.28); D-Aspartate(4.28); Aspartate(4.28);	C00049; C00402; C16433;	L-Aspartic acid(4.32); D-Aspartic acid(4.32); Iminodiacetate(5.9);	HMDB00191; HMDB06483; HMDB11753;		134.044	11.8934	0.00340643	0.0033377	0.00337546	0.00360289	0.00312259	0.00354962	0.00391036	0.00434166	0.00439958	0.00398595	0.00401599	0.00373592	0.00358343	0.00377536	0.00352223	0.00339912	0.000170309	0.0042172	0.000267301	0.00391262	0.000153763	0.00362701	0.000132073	1.24068	0.0190269	*	1.15107	0.00775643	**	1.06704	0.0756428		0.927776	0.180096		0.860051	0.0432954	*	0.927003
C_0056	Arg	C00062,C00792	HMDB00517,HMDB03416	L-Arginine(3.4); D-Arginine(3.4); Amino acid(Arg-)(5.05);	C00062; C00792; C02385;	L-Arginine(3.28); D-Arginine(3.28);	HMDB00517; HMDB03416;		175.118	7.26152	0.012075	0.0119384	0.0108311	0.0113318	0.0105483	0.012453	0.0134073	0.014684	0.0137637	0.0167008	0.0170202	0.0157961	0.0186906	0.0199551	0.0185737	0.0115296	0.000749298	0.0139517	0.0006588	0.0165057	0.000634922	0.0190731	0.000766013	1.21008	0.00517625	**	1.4316	0.000173217	***	1.65428	0.000148697	***	1.18306	0.00846022	**	1.36708	0.00102548	**	1.15555
C_0048	Carnitine	C00318,C00487,C15025	HMDB00062	L-Carnitine(4.83); Carnitine(6221.53); (S)-Carnitine(4.83);	C00318; C00487; C15025;	L-Carnitine(4.79);	HMDB00062;		162.112	8.71944	0.000273226	0.000277731	0.000253828	0.000289678	0.000223847	0.000243366	0.000300084	0.000333719	0.000324216	0.000345065	0.000329947	0.000332768	0.0003463	0.000335741	0.000299197	0.000260279	2.44601e-05	0.00031934	1.73396e-05	0.000335927	8.03856e-06	0.000327079	2.47172e-05	1.22691	0.00652341	**	1.29064	0.000304995	***	1.25665	0.0181137	*	1.05194	0.235353		1.02424	0.682525		0.973662
C_0070								VL(7.52);	231.169	10.4767	0.00028038	0.000293742	0.000278156	0.000313431	0.000311417	0.000280951	0.00030714	0.000305784	0.00031954	0.000311602	0.000309963	0.000274111	0.000310047	0.00028986	0.0002926	0.000293013	1.60122e-05	0.000310821	7.58118e-06	0.000298559	2.11883e-05	0.000297502	1.09499e-05	1.06078	0.0581171		1.01893	0.714476		1.01532	0.639435		0.960547	0.427146		0.957149	0.167088		0.996462
C_0065	O-Acetylcarnitine	C02571	HMDB00201	O-Acetylcarnitine(4942.81);	C02571;	L-Acetylcarnitine(5.34);	HMDB00201;		204.122	9.26748	0.000213468	0.000194653	0.000202039	0.00016951	0.000201726	0.000197833	0.000210674	0.000183021	0.000266336	0.000270362	0.00021941	0.000205536	0.000265063	0.000233612	0.000246426	0.000196538	1.46938e-05	0.00022001	4.24348e-05	0.000231769	3.41347e-05	0.000248367	1.58149e-05	1.11943	0.441007		1.17926	0.209011		1.26371	0.0101155	*	1.05345	0.728216		1.12889	0.370047		1.07161
C_0040	Gln	C00064,C00303,C00819	HMDB00641,HMDB03423	L-Glutamine(4.76); Glutamine(4.76); D-Glutamine(4.76); 3-Ureidoisobutyrate(4.72); Isoglutamine(4.72);	C00064; C00303; C00819; C05100; C16673;	L-Glutamine(5.02); D-Glutamine(5.02); Ureidoisobutyric acid(4.98); Alanylglycine(4.98);	HMDB00641; HMDB03423; HMDB02031; HMDB06899;	AG(4.99);	147.076	11.0433	0.0667568	0.0701079	0.0600383	0.0618519	0.0580575	0.0692394	0.0648686	0.075335	0.0726841	0.089901	0.0947011	0.0779563	0.104955	0.110551	0.102089	0.0643419	0.00504539	0.0709626	0.00544143	0.0875195	0.0086227	0.105865	0.00430359	1.1029	0.156403		1.36022	0.0282814	*	1.64535	6.75915e-05	***	1.23332	0.0586049		1.49184	0.00120225	**	1.20962
C_0043	Met	C00073,C00855,C01733	HMDB00696	L-Methionine(2.14); D-Methionine(2.14); Methionine(2.14); Penicillamine(3.89);	C00073; C00855; C01733; C07418;	L-Methionine(2.51);	HMDB00696;		150.058	11.0109	0.00452217	0.00456554	0.0042612	0.00520255	0.00438744	0.00454958	0.00451628	0.00523151	0.0046842	0.00617422	0.00626379	0.00562881	0.00539806	0.00593771	0.00537254	0.00458141	0.000325807	0.00481066	0.000374008	0.00602228	0.00034368	0.00556944	0.00031919	1.05004	0.422422		1.3145	0.00417298	**	1.21566	0.011091	*	1.25186	0.0146879	*	1.15773	0.0570835		0.924806
C_0032	Asn	C00152,C01905,C16438	HMDB00168	L-Asparagine(6.54); D-Asparagine(6.54); Asparagine(6.54); N-Carbamoylsarcosine(6.43); Glycylglycine(6.43); 3-Ureidopropionate(6.43);	C00152; C01905; C16438; C01043; C02037; C02642;	L-Asparagine(6.51); Ureidopropionic acid(6.41); Glycyl-glycine(6.41); N-Carbamoylsarcosine(6.41);	HMDB00168; HMDB00026; HMDB11733; HMDB12265;	GG(6.36);	133.06	10.7667	0.00375393	0.00349359	0.00318501	0.00369553	0.00318175	0.00341105	0.00352561	0.00382064	0.00378346	0.00367588	0.00363473	0.00339512	0.00346148	0.00362068	0.0034859	0.00345348	0.000244206	0.0037099	0.000160683	0.00356858	0.00015162	0.00352269	8.57403e-05	1.07425	0.108258		1.03333	0.417429		1.02004	0.554519		0.961906	0.33019		0.949536	0.17143		0.987141
C_0011	2-Aminoisobutyric acid	C03665	HMDB01906	2-Amino-2-methylpropanoate(0.87); (R)-3-Amino-2-methylpropanoate(1.16); D-2-Aminobutyrate(1.16); (S)-2-Aminobutanoate(1.16); N-Methyl-L-alanine(1.16); L-3-Amino-isobutanoate(1.16); 3-Aminoisobutyric acid(1.16); HBA(1.16); N-Ethylglycine(1.16);	C03665; C01205; C02261; C02356; C02721; C03284; C05145; C11109; C11735;	2-Aminoisobutyric acid(1.18); L-Alpha-aminobutyric acid(1.47); D-Alpha-aminobutyric acid(1.47); (S)-b-aminoisobutyric acid(1.47); (R)-b-aminoisobutyric acid(1.47); 3-Aminoisobutanoic acid(1.47);	HMDB01906; HMDB00452; HMDB00650; HMDB02166; HMDB02299; HMDB03911;		104.071	9.88849	0.000226408	0.000246816	0.000246101	0.000204491	0.000232878	0.000238263	0.000251901	0.00028288	0.000229653	0.000215103	0.000279883	0.000241901	0.000261457	0.000301972	0.000222502	0.000232493	1.5779e-05	0.000254811	2.67322e-05	0.000245629	3.25504e-05	0.000261977	3.97372e-05	1.096	0.282607		1.0565	0.564576		1.12682	0.326417		0.963964	0.725599		1.02812	0.810026		1.06656
A_0041				N-Acetyl-L-histidine(-4.46); Methyl5-(but-3-en-1-yl)amino-1,3,4-oxadiazole-2-carboxylate(-4.46);	C02997; C12245;				196.073	7.68666	2.79741e-05	2.63138e-05	2.73489e-05	2.95692e-05	2.89184e-05	2.8639e-05	2.88997e-05	2.74282e-05	3.0051e-05	3.01751e-05	2.82937e-05	2.84107e-05	2.91552e-05	2.97267e-05	2.76585e-05	2.81272e-05	1.17344e-06	2.8793e-05	1.31461e-06	2.89598e-05	1.0541e-06	2.88468e-05	1.06805e-06	1.02367	0.502804		1.0296	0.336064		1.02558	0.403596		1.0058	0.87251		1.00187	0.958841		0.996097
A_0064				Penicillin G(-0.29); Triphenyltetrazolium chloride(-0.89);	C05551; C11305;				333.092	7.17435	0.00563424	0.00543818	0.00558509	0.005462	0.00563042	0.00548794	0.00598546	0.00569777	0.00584525	0.00617972	0.0061632	0.0062047	0.00631595	0.00625551	0.00660472	0.00553965	8.74643e-05	0.00584283	0.000143862	0.00618254	2.08917e-05	0.00639206	0.000186635	1.05473	0.0494474	*	1.11605	2.55546e-06	***	1.15388	0.00948864	**	1.05814	0.0522033		1.094	0.0177184	*	1.03389
C_0024	Nicotinamide	C00153	HMDB01406	Nicotinamide(3); Picolinamide(1.51); Isonicotineamide(1.51);	C00153; C01950; C02421;	Niacinamide(3.1);	HMDB01406;		123.055	7.56385	0.00170648	0.00180132	0.00171707	0.0017412	0.00167398	0.00153733	0.00172672	0.00178001	0.0019639	0.00171325	0.00173508	0.00170493	0.00164713	0.00174552	0.0014948	0.00169623	8.87138e-05	0.00182354	0.000124439	0.00171775	1.55752e-05	0.00162915	0.000126324	1.07506	0.209771		1.01269	0.586573		0.960454	0.46984		0.941987	0.277882		0.893399	0.130437		0.94842
C_0041	Lys	C00047,C00739,C16440	HMDB00182,HMDB03405	L-Lysine(5.03); D-Lysine(5.03); Lysine(5.03); (3S)-3,6-Diaminohexanoate(6.63); (3S,5S)-3,5-Diaminohexanoate(6.63); 2,5-Diaminohexanoate(6.63);	C00047; C00739; C16440; C01142; C01186; C05161;	L-Lysine(5.24); D-Lysine(5.24); (3S)-3,6-Diaminohexanoate(6.84); (3S,5S)-3,5-Diaminohexanoate(6.84);	HMDB00182; HMDB03405; HMDB12114; HMDB12115;		147.112	7.01251	0.0349273	0.0315639	0.033607	0.034962	0.0333104	0.0338268	0.0320731	0.0361917	0.0354622	0.0389315	0.0376709	0.0349564	0.0376325	0.0429315	0.0380816	0.0336996	0.00125206	0.0345757	0.00219776	0.0371863	0.00203139	0.0395485	0.00293833	1.026	0.572519		1.10346	0.0781804		1.17356	0.0639199		1.0755	0.205773		1.14383	0.0839547		1.06352
A_0043	S-Sulfocysteine	C05824	HMDB00731	S-Sulfo-L-cysteine(0.18);	C05824;	Cysteine-S-sulfate(0);	HMDB00731;		199.969	10.9834	3.30713e-05	3.47838e-05	2.93814e-05	3.00943e-05	3.02876e-05	3.32091e-05	3.30318e-05	3.61835e-05	3.1253e-05	3.69208e-05	3.55402e-05	3.35655e-05	3.34531e-05	3.21205e-05	3.25454e-05	3.18046e-05	2.17029e-06	3.34894e-05	2.49689e-06	3.53422e-05	1.68638e-06	3.27063e-05	6.80723e-07	1.05298	0.381654		1.11123	0.0413743	*	1.02835	0.385289		1.05532	0.354553		0.976617	0.646489		0.92542
C_0046	His	C00135,C00768,C06419	HMDB00177	L-Histidine(4.01); Histidine(4.01); D-Histidine(4.01); 3-(Pyrazol-1-yl)-L-alanine(5.99);	C00135; C00768; C06419; C01162;	L-Histidine(3.84);	HMDB00177;		156.076	7.45433	0.00924907	0.00956661	0.00910658	0.00954707	0.00862226	0.00875765	0.00884809	0.00974955	0.0102465	0.0105295	0.0106872	0.0102174	0.010324	0.0118674	0.0107733	0.00914154	0.000393687	0.00961471	0.000708884	0.010478	0.000239085	0.0109882	0.000793846	1.05176	0.370292		1.1462	0.000575992	***	1.20201	0.043464	*	1.08979	0.159777		1.14286	0.0899362		1.0487
C_0018	Val	C00183,C06417,C16436	HMDB00883	L-Valine(3.98); D-Valine(3.98); Valine(3.98); 5-Aminopentanoate(3.28); D-Norvaline(3.28); L-Norvaline(3.28); 2-Amino-2-methylbutanoate(3.28); Amyl nitrite(3.28); 4-Methylaminobutyrate(3.28);	C00183; C06417; C16436; C00431; C01799; C01826; C03571; C07457; C15987;	L-Valine(3.8); Vaporole(3.1); N-Methyl-a-aminoisobutyric acid(3.1); 5-Aminopentanoic acid(3.1);	HMDB00883; HMDB01382; HMDB02141; HMDB03355;		118.086	10.2776	0.047588	0.0481569	0.0467315	0.0479544	0.0436254	0.0458296	0.0458328	0.0505277	0.0506055	0.054648	0.0538489	0.0486422	0.0531096	0.0569179	0.0534336	0.0466476	0.00171346	0.0489887	0.00273333	0.0523797	0.00326136	0.054487	0.00211144	1.05019	0.273417		1.12288	0.0778488		1.16806	0.00817179	**	1.06922	0.241664		1.11224	0.0546123		1.04023
A_0069				5-Amino-6-(5'-phosphoribosylamino)uracil(5.93); 2-Caffeoylisocitrate(8.75); WIN56291(-5.08); Phenolsulfonphthalein(1.69);	C01268; C02927; C06499; C12600;				353.048	9.01106	0.000853113	0.000850441	0.00080852	0.000797892	0.000819983	0.000833626	0.000880544	0.000882734	0.000827267	0.000802705	0.000799544	0.000786616	0.000642244	0.000638404	0.000659352	0.000827262	2.24184e-05	0.000863515	3.14107e-05	0.000796288	8.52455e-06	0.000646667	1.11522e-05	1.04382	0.170246		0.962558	0.0209394	*	0.781695	9.40564e-07	***	0.922148	0.0570345		0.748877	0.0033319	**	0.812101
C_0077	Dyphylline	C07819	No ID	Dyphylline(8.51); 3-beta-D-Galactosyl-sn-glycerol(1.92); 2-(beta-D-Glucosyl)-sn-glycerol(1.92);	C07819; C05401; C11546;	Galactosylglycerol(1.82);	HMDB06790;		255.107	23.1434	0.00259906	0.00249776	0.00301503	0.00323742	0.00263309	0.00375559	0.00198043	0.00298559	0.0033918	0.00263731	0.00438892	0.00180685	0.00354328	0.00351209	0.00214912	0.00295633	0.000482428	0.00278594	0.000726558	0.00294436	0.00131814	0.00306816	0.00079607	0.942366	0.738129		0.995952	0.989086		1.03783	0.838519		1.05686	0.866578		1.1013	0.673861		1.04205
C_0030	Leu	C00123,C01570,C16439	HMDB00687	L-Leucine(4.38); D-Leucine(4.38); Leucine(4.38); L-Norleucine(3.28); 6-Aminohexanoate(3.28); (3R)-beta-Leucine(3.28); beta-Alaninebetaine(3.28); N,N-Diethylglycine(3.28);	C00123; C01570; C16439; C01933; C02378; C02486; C08263; C16647;	L-Leucine(4.64); L-Alloisoleucine(3.54); L-Norleucine(3.54); Aminocaproic acid(3.54); Beta-Leucine(3.54);	HMDB00687; HMDB00557; HMDB01645; HMDB01901; HMDB03640;		132.101	10.5901	0.0586211	0.0590936	0.055301	0.0567186	0.0522514	0.0568542	0.0539909	0.0608076	0.0612313	0.0710017	0.07414	0.0644675	0.070796	0.0757888	0.0721071	0.0564733	0.00248529	0.0586766	0.00406347	0.0698697	0.00493457	0.0728973	0.0025885	1.03901	0.456633		1.23722	0.030425	*	1.29083	0.000876238	***	1.19076	0.0405321	*	1.24236	0.0106451	*	1.04333
C_0031	Ile	C00407,C06418,C16434	HMDB00172	L-Isoleucine(4.12); D-Isoleucine(4.12); Isoleucine(4.12); L-Norleucine(3.28); 6-Aminohexanoate(3.28); (3R)-beta-Leucine(3.28); beta-Alaninebetaine(3.28); N,N-Diethylglycine(3.28);	C00407; C06418; C16434; C01933; C02378; C02486; C08263; C16647;	L-Isoleucine(4.38); L-Alloisoleucine(3.54); L-Norleucine(3.54); Aminocaproic acid(3.54); Beta-Leucine(3.54);	HMDB00172; HMDB00557; HMDB01645; HMDB01901; HMDB03640;		132.101	10.4774	0.0573339	0.0575082	0.0561701	0.0587521	0.052816	0.0567772	0.0541612	0.0601833	0.0592259	0.0676367	0.0690576	0.0616047	0.0682687	0.0696791	0.0655471	0.0565596	0.00202582	0.0578568	0.00323613	0.0660997	0.00395703	0.0678316	0.00210037	1.02294	0.573287		1.16867	0.0395233	*	1.19929	0.00162464	**	1.14247	0.0513641		1.1724	0.0155304	*	1.0262
C_0004	Putrescine	C00134	HMDB01414	Putrescine(-3.96);	C00134;	Putrescine(-3.46);	HMDB01414;		89.1077	4.77138	0.000103209	0.000103218	9.69996e-05	0.000104621	9.32525e-05	6.96734e-05	9.44503e-05	8.77644e-05	0.00012501	0.000150122	0.000115846	0.000159725	0.00017016	0.000187424	0.000192474	9.51622e-05	1.32349e-05	0.000102408	1.98574e-05	0.000141897	2.30666e-05	0.000183353	1.17007e-05	1.07614	0.608425		1.49111	0.0555207		1.92674	0.000242845	***	1.3856	0.0894002		1.79041	0.00712125	**	1.29215
A_0047									250.054	8.00966	0.000295202	0.0003023	0.000278277	0.000269488	0.000275421	0.000274625	0.000302672	0.000291603	0.000292384	0.000303914	0.000306161	0.000278834	0.000300198	0.000274111	0.000300482	0.000282552	1.30585e-05	0.000295553	6.17771e-06	0.000296303	1.51704e-05	0.000291597	1.51441e-05	1.04601	0.0823959		1.04867	0.259035		1.03201	0.432594		1.00254	0.942427		0.986615	0.706894		0.984119
A_0032	Hippuric acid	C01586	HMDB00714	Hippurate(0.97); N-Acetylanthranilate(3.46); 2,5,6-Trihydroxy-5,6-dihydroquinoline(3.46);	C01586; C06332; C06339;	Hippuric acid(1.22); 3-Succinoylpyridine(3.7);	HMDB00714; HMDB00992;		178.051	8.31833	6.48622e-05	6.22158e-05	6.63736e-05	6.57492e-05	6.91208e-05	6.22465e-05	6.73179e-05	6.49879e-05	6.34676e-05	6.53451e-05	6.42544e-05	6.5777e-05	7.3441e-05	6.42898e-05	6.89032e-05	6.50947e-05	2.63542e-06	6.52578e-05	1.93927e-06	6.51255e-05	7.84697e-07	6.8878e-05	4.57563e-06	1.00251	0.920046		1.00047	0.979733		1.05812	0.286122		0.997973	0.920567		1.05548	0.305164		1.05762
C_0066	Trp	C00078,C00525,C00806	HMDB00929	L-Tryptophan(3.84); D-Tryptophan(3.84); Tryptophan(3.84); Ethotoin(4.5); Vasicinol(4.5); Idazoxan(4.5); Nirvanol(4.5);	C00078; C00525; C00806; C07839; C10743; C10968; C14916;	L-Tryptophan(3.71);	HMDB00929;		205.096	11.3258	0.00321243	0.00300479	0.00288848	0.0030772	0.0028406	0.00299821	0.00277474	0.00319901	0.00323977	0.00350437	0.00368188	0.00323199	0.00373413	0.00424905	0.00407159	0.00300362	0.000133325	0.00307118	0.000257527	0.00347275	0.000226602	0.00401826	0.000261571	1.02249	0.702969		1.15619	0.0523013		1.33781	0.0129763	*	1.13076	0.113649		1.30838	0.0110901	*	1.15708
A_0038									192.034	8.72452	0.0215079	0.0223664	0.0205557	0.0206851	0.0212664	0.0204435	0.0218916	0.0218599	0.0214173	0.0212484	0.0215634	0.0205588	0.0224071	0.0204999	0.0233936	0.0211375	0.000733308	0.0217229	0.000265149	0.0211235	0.000513821	0.0221002	0.00147107	1.0277	0.126499		0.999338	0.974651		1.04554	0.376886		0.972407	0.170597		1.01737	0.702356		1.04624
A_0011	Isethionic acid	C05123	HMDB03903	2-Hydroxyethanesulfonate(1.91);	C05123;	2-Hydroxyethanesulfonate(1.75);	HMDB03903;		124.991	11.6031	1.7828e-05	N.D.	1.93994e-05	1.81377e-05	2.08448e-05	1.5796e-05	1.92337e-05	1.64902e-05	2.06991e-05	2.11123e-05	2.03299e-05	2.18782e-05	2.18664e-05	1.93212e-05	1.68356e-05	1.84012e-05	1.88101e-06	1.88077e-05	2.13656e-06	2.11068e-05	7.74133e-07	1.93411e-05	2.51547e-06	1.02209	0.799337		1.14703	0.0314419	*	1.05108	0.610511		1.12224	0.195329		1.02836	0.793755		0.916343
C_0082									272.625	6.89999	0.000172647	0.000148533	0.000172072	0.000189376	0.000158499	0.000189296	0.0001762	0.000146096	0.000175098	0.000139479	0.000162059	0.000171437	0.000158677	0.000173054	0.000146399	0.000171737	1.63345e-05	0.000165798	1.70714e-05	0.000157659	1.64274e-05	0.000159376	1.33413e-05	0.965416	0.644404		0.918023	0.290378		0.928026	0.279242		0.950909	0.583891		0.961271	0.636266		1.0109
C_0083				(5-L-Glutamyl)-L-glutamine(3.92); N-Succinyl-L-citrulline(3.92);	C05283; C18048;	Norophthalmic acid(4.01); Gamma-Glutamylglutamine(4.01);	HMDB05766; HMDB11738;	AAD(4.04); AGE(4.04); QE(4.04);	276.118	13.3879	0.000180537	0.00019556	0.000156306	0.000172209	0.000168748	0.000191651	0.000146665	0.000183235	0.000205129	0.000158001	0.000136454	0.000146029	0.000130111	0.000109621	0.000115977	0.000177502	1.47608e-05	0.000178343	2.95375e-05	0.000146828	1.07956e-05	0.00011857	1.04883e-05	1.00474	0.966338		0.827192	0.0139542	*	0.667993	0.000574797	***	0.82329	0.197958		0.664841	0.0594064		0.807542
A_0022	Xanthine	C00385	HMDB00292	Xanthine(-1.19); Alloxanthine(-5.45);	C00385; C07599;	Xanthine(-0.98); Oxypurinol(-5.24); 6,8-Dihydroxypurine(-5.24);	HMDB00292; HMDB00786; HMDB01182;		151.026	8.13064	8.41397e-05	8.15824e-05	8.15047e-05	8.06173e-05	8.29308e-05	8.78154e-05	8.25917e-05	8.16441e-05	8.33494e-05	7.94801e-05	8.26552e-05	8.73938e-05	8.33437e-05	8.90825e-05	9.2647e-05	8.30984e-05	2.62133e-06	8.25284e-05	8.54373e-07	8.31764e-05	3.98252e-06	8.83577e-05	4.69378e-06	0.993141	0.644222		1.00094	0.977459		1.06329	0.180951		1.00785	0.806816		1.07063	0.160595		1.06229
C_0071	Ile-Val								231.169	10.5916	0.000328776	0.000287297	0.00029434	0.000286439	0.00029234	0.000304797	0.000266618	0.000317343	0.000327334	0.000278242	0.000329219	0.000288657	0.000342788	0.000382853	0.000283346	0.000298998	1.60062e-05	0.000303765	3.25558e-05	0.000298706	2.69331e-05	0.000336329	5.00671e-05	1.01594	0.828951		0.999022	0.987354		1.12485	0.324583		0.983345	0.84617		1.1072	0.406523		1.12595
C_0060									194.047	15.9259	0.0484465	0.0484255	0.0456583	0.0485208	0.0476843	0.0442861	0.045465	0.0505821	0.0466087	0.0445226	0.0468421	0.0462398	0.0422056	0.0462272	0.045952	0.0471702	0.00178309	0.0475519	0.00268581	0.0458681	0.0012036	0.0447949	0.00224668	1.00809	0.83834		0.972396	0.24376		0.949644	0.199653		0.96459	0.400166		0.942021	0.246422		0.976602
C_0087	Streptomycin sulfate_+H2O_divalent	C00413	No ID						300.645	6.99974	0.00944212	0.00875738	0.00943391	0.00952775	0.00926833	0.0088287	0.00860234	0.0094199	0.00959608	0.00927295	0.00921479	0.00888414	0.00883201	0.00980391	0.00910546	0.0092097	0.000334256	0.00920611	0.000530247	0.00912396	0.000209717	0.00924713	0.000501198	0.99961	0.992156		0.99069	0.65428		1.00406	0.914418		0.991077	0.821268		1.00446	0.927117		1.0135
C_0067									215.059	10.9028	0.0321334	0.0293448	0.0292803	0.03112	0.027647	0.0293611	0.02871	0.0309378	0.0310398	0.0281011	0.0319618	0.0270135	0.0300475	0.0301721	0.0290452	0.0298144	0.00158059	0.0302292	0.00131666	0.0290255	0.00260042	0.0297549	0.000617792	1.01391	0.695023		0.973537	0.664807		0.998005	0.937979		0.96018	0.526673		0.984312	0.61374		1.02513
C_0093	Cysteine glutathione disulfide	C05526	HMDB00656	S-Glutathionyl-L-cysteine(1.75);	C05526;	Cysteineglutathione disulfide(1.8);	HMDB00656;	SCCD(7.28);	427.094	11.9768	0.000736142	0.000633605	0.000801265	0.000768301	0.000806599	0.000697814	0.000647846	0.000809038	0.00070808	0.00054799	0.000606499	0.000560879	0.000426682	0.000504175	0.000421179	0.000740621	6.64859e-05	0.000721655	8.14484e-05	0.000571789	3.07427e-05	0.000450679	4.64111e-05	0.974392	0.747373		0.77204	0.00124859	**	0.608515	0.000322969	***	0.792331	0.0714219		0.624507	0.0133755	*	0.788191
C_0088	Glutathione (GSSG)_divalent	C00127	HMDB03337	Glutathione disulfide(996727.8); Leucocyanidin(-2.67); (+)-Gallocatechin(-2.67); (-)-Epigallocatechin(-2.67);	C00127; C05906; C12127; C12136;	Oxidized glutathione(996727.73);	HMDB03337;		307.082	12.5416	9.96322e-05	8.63e-05	0.000161109	0.000148996	0.000135363	9.86222e-05	0.000118038	0.000100608	0.000126881	7.10187e-05	N.D.	5.85626e-05	N.D.	4.40332e-05	N.D.	0.00012167	3.08466e-05	0.000115175	1.33683e-05	6.47906e-05	8.80776e-06	4.40332e-05	N.A.	0.946618	0.673394		0.532509	0.00682678	**	0.361906	N.A.		0.562538	0.0153377	*	0.382314	N.A.		0.679623
C_0072	Cystine	C00491,C01420	HMDB00192	L-Cystine(3.51); Cystine(3.51);	C00491; C01420;	L-Cystine(3.71);	HMDB00192;		241.03	11.2995	0.00545915	0.00524426	0.00494959	0.00526431	0.00477607	0.00507301	0.00480558	0.00535223	0.00542418	0.00622539	0.0066335	0.00558933	0.00604634	0.00640381	0.00612147	0.00512773	0.000245138	0.005194	0.000338302	0.00614941	0.000526215	0.00619054	0.000188478	1.01292	0.781807		1.19924	0.0655684		1.20727	0.00063397	***	1.18394	0.0675444		1.19186	0.0191822	*	1.00669
C_0006	Ala	C00041,C00133,C01401	HMDB00161,HMDB01310	L-Alanine(1.89); D-Alanine(1.89); Alanine(1.89); Urethane(3.07); 2-Nitropropane(3.07); HMMF(3.07);	C00041; C00133; C01401; C01537; C02116; C11488;	L-Alanine(1.63); D-Alanine(1.63);	HMDB00161; HMDB01310;		90.0548	9.25098	0.0516977	0.0493276	0.0528909	0.0557526	0.0503084	0.0486057	0.047116	0.0509218	0.0548783	0.0479413	0.0478108	0.0456418	0.037711	0.0423878	0.0400175	0.0514305	0.00262852	0.0509721	0.00388141	0.0471313	0.00129158	0.0400388	0.00233848	0.991086	0.865524		0.916407	0.0134507	*	0.778502	0.00165074	**	0.92465	0.222774		0.785504	0.0208777	*	0.849515
A_0062				Carnosol(-1.69); Gibberellin A15(-1.69); Dicyclohexyl phthalate(-1.69);	C09069; C14162; C14529;	Carnosol(-1.68);	HMDB02121;		329.176	6.89087	5.54409e-05	4.40626e-05	5.61883e-05	4.37214e-05	5.37291e-05	4.90988e-05	5.04946e-05	4.75012e-05	5.65439e-05	4.25336e-05	5.22345e-05	4.97425e-05	1.89509e-05	2.04203e-05	1.99827e-05	5.03735e-05	5.59381e-06	5.15132e-05	4.60662e-06	4.81702e-05	5.03798e-06	1.97846e-05	7.54467e-07	1.02262	0.758366		0.95626	0.579772		0.392759	2.7938e-05	***	0.935104	0.444458		0.384069	0.00588043	**	0.410724
C_0058	Tyr	C00082,C01536,C06420	HMDB00158	L-Tyrosine(5.47); DL-Tyrosine(5.47); D-Tyrosine(5.47); L-threo-3-Phenylserine(6.18); 3-Amino-3-(4-hydroxyphenyl)propanoate(6.18);	C00082; C01536; C06420; C03290; C04368;	L-Tyrosine(5.46); 4-Hydroxy-4-(3-pyridyl)-butanoic acid(6.17); L-Threo-3-Phenylserine(6.17); Beta-Tyrosine(6.17); o-Tyrosine(6.17);	HMDB00158; HMDB01119; HMDB02184; HMDB03831; HMDB06050;		182.08	11.6754	0.0188193	0.0178162	0.0173556	0.0174617	0.0172304	0.0160926	0.0168586	0.018506	0.0180513	0.0185629	0.0177323	0.0171419	0.0179537	0.0194267	0.018465	0.0174626	0.000884081	0.0178053	0.000850775	0.0178124	0.00071385	0.0186151	0.000747879	1.01962	0.602358		1.02003	0.551003		1.066	0.0979033		1.0004	0.991723		1.04548	0.284349		1.04507
C_0085	Phe-Gln			Melosatin B(5.79);	C09222;			AFG(-8); FQ(-7.99);	294.147	11.0395	0.000163073	0.000141786	0.000130934	0.000136364	0.000112634	0.000128552	0.000151604	0.000138068	0.000140182	0.000229224	0.000230859	0.000191273	0.000261931	0.000256501	0.000217973	0.000135557	1.66882e-05	0.000143285	7.28195e-06	0.000217119	2.2398e-05	0.000245469	2.39658e-05	1.05701	0.366566		1.60168	0.00982246	**	1.81082	0.0055852	**	1.51529	0.020947	*	1.71315	0.0121634	*	1.13057
A_0044	Pantothenic acid	C00864	HMDB00210	Pantothenate(0.86); Zeatin(7.43); cis-Zeatin(7.43);	C00864; C00371; C15545;	Pantothenic acid(0.73); Cis-zeatin(7.5);	HMDB00210; HMDB12204;		218.103	7.54319	0.000393763	0.00041681	0.000398309	0.000394328	0.00038498	0.000405493	0.000394733	0.000380389	0.000409342	0.000398379	0.000393935	0.000407679	0.000395556	0.000387107	0.000415978	0.000398947	1.10058e-05	0.000394822	1.44768e-05	0.000399998	7.01367e-06	0.000399547	1.48433e-05	0.989658	0.691266		1.00263	0.867642		1.0015	0.954313		1.01311	0.617538		1.01197	0.713196		0.998872
C_0049	Phe	C00079,C02057,C02265	HMDB00159	L-Phenylalanine(5.71); Phenylalanine(5.71); D-Phenylalanine(5.71); Benzocaine(5.14); Tricaine(5.14);	C00079; C02057; C02265; C07527; C18090;	L-Phenylalanine(5.58); 3-Pyridinebutanoic acid(5.02); Benzocaine(5.02); Norsalsolinol(5.02);	HMDB00159; HMDB01007; HMDB04992; HMDB06044;		166.085	11.3958	0.0315596	0.0299025	0.0293497	0.0304528	0.0271749	0.0304954	0.0281345	0.0309451	0.0296796	0.0325026	0.0341341	0.028999	0.0313451	0.0334782	0.0320759	0.0298225	0.00149044	0.0295864	0.0014076	0.0318786	0.00262383	0.0322997	0.00108403	0.992083	0.826698		1.06894	0.306732		1.08307	0.0321502	*	1.07747	0.272901		1.09171	0.0611327		1.01321
A_0009	Succinic acid	C00042	HMDB00254	Succinate(3.05); Methylmalonate(3.13); Methyl oxalate(3.13);	C00042; C02170; C10900;	Succinic acid(3.15); Methylmalonic acid(3.22); Erythrono-1,4-lactone(3.22); Threonolactone(3.22);	HMDB00254; HMDB00202; HMDB00349; HMDB00940;		117.019	21.3936	0.000832966	0.000804356	0.000790724	0.000788465	0.000777231	0.000836602	0.000773602	0.000720656	0.000877344	0.000820805	0.000799717	0.000792222	0.000813707	0.000754868	0.000834565	0.000805057	2.46151e-05	0.000790534	7.97044e-05	0.000804248	1.48205e-05	0.000801047	4.13293e-05	0.98196	0.784678		0.998995	0.952966		0.995018	0.887602		1.01735	0.795539		1.0133	0.852251		0.99602
C_0055	N5-Ethylglutamine	C01047	No ID	N5-Ethyl-L-glutamine(1.41); N-Acetylornithine(-3.73);	C01047; C00437;	N-Acetylornithine(-3.45);	HMDB03357;	VG(-3.49);	175.108	11.6904	0.00019453	0.000186094	0.000157872	0.000162816	0.000164993	0.000175754	0.000159971	0.000168893	0.0001964	0.00013907	0.000176319	0.0001874	0.000166459	0.000165356	0.000198677	0.000173676	1.43979e-05	0.000175088	1.89885e-05	0.000167596	2.53185e-05	0.000176831	1.89275e-05	1.00813	0.916383		0.964991	0.728209		1.01816	0.814739		0.957211	0.704359		1.00995	0.915795		1.0551
A_0007	Fumaric acid	C00122	HMDB00134	Fumarate(-0.87); Maleic acid(0); Formylpyruvate(0);	C00122; C01384; C02150;	Fumaric acid(-1.25); Maleic acid(-0.37);	HMDB00134; HMDB00176;		115.004	26.1074	3.79752e-05	4.56567e-05	3.6405e-05	3.54162e-05	4.28464e-05	3.26701e-05	3.23923e-05	N.D.	4.55573e-05	3.41401e-05	3.17562e-05	N.D.	5.8235e-05	5.25164e-05	5.11721e-05	3.84949e-05	4.86355e-06	3.89748e-05	9.30905e-06	3.29482e-05	1.68569e-06	5.39745e-05	3.75047e-06	1.01247	0.954219		0.85591	0.0565302		1.40212	0.00277819	**	0.845372	0.52559		1.38486	0.238065		1.63816
C_0027	Hydroxyproline	C01157	HMDB00725	trans-4-Hydroxy-L-proline(0.78); 5-Aminolevulinate(3.58); 4-Hydroxy-L-proline(3.58); N-Acetyl-beta-alanine(3.58); 5-Amino-2-oxopentanoic acid(3.58); L-Glutamate 5-semialdehyde(3.58); 2-Amino-4-oxopentanoic acid(3.58); cis-4-Hydroxy-D-proline(3.58); cis-4-Hydroxy-L-proline(3.58); trans-4-Hydroxy-D-proline(3.58); (S)-4-Amino-5-oxopentanoate(3.58); trans-L-3-Hydroxyproline(3.58);	C01157; C00430; C01015; C01073; C01110; C01165; C03341; C03440; C03441; C03651; C03741; C05147;	Hydroxyproline(1.1); N-Acetyl-L-alanine(3.91); Propionylglycine(3.91); 5-Aminolevulinic acid(3.91); L-Glutamic-gamma-semialdehyde(3.91); 3-Hydroxy-L-proline(3.91); 4-Hydroxy-L-proline(3.91); 5-Amino-2-oxopentanoic acid(3.91);	HMDB00725; HMDB00766; HMDB00783; HMDB01149; HMDB02104; HMDB02113; HMDB06055; HMDB06272;		132.065	12.3859	0.00069227	0.000754546	0.000760335	0.000771324	0.000738207	0.000703996	0.000636658	0.000757449	0.000754635	0.000744366	0.000744098	0.000752907	0.00073578	0.000772788	0.000685327	0.00073678	3.20052e-05	0.000716247	6.89409e-05	0.000747124	5.0105e-06	0.000731298	4.39028e-05	0.972132	0.66461		1.01404	0.47161		0.992561	0.859427		1.04311	0.519312		1.02101	0.768405		0.978818
C_0059									189.148	7.33578	0.00018464	0.000162228	0.000191911	0.000192507	0.000171487	0.000175263	0.000175091	0.000164505	0.000184242	0.000181435	0.000189954	0.000210164	0.000193222	0.000200356	0.000183417	0.000179673	1.20826e-05	0.000174613	9.87748e-06	0.000193851	1.47557e-05	0.000192332	8.50485e-06	0.971837	0.531943		1.07891	0.234828		1.07045	0.121077		1.11018	0.144108		1.10148	0.0795632		0.992161
A_0078									406.076	7.07611	1.1375e-05	1.30618e-05	1.0925e-05	9.975e-06	1.1075e-05	1.1575e-05	1.23e-05	1.1275e-05	1.0625e-05	8.9625e-06	1.02625e-05	9e-06	1.17375e-05	1.03125e-05	1.0875e-05	1.13311e-05	1.01253e-06	1.14e-05	8.44467e-07	9.40833e-06	7.39968e-07	1.0975e-05	7.17744e-07	1.00608	0.918468		0.830309	0.0198831	*	0.968571	0.566326		0.825292	0.0380608	*	0.962719	0.543778		1.16652
C_0016	Creatinine	C00791	HMDB00562	Creatinine(1.57);	C00791;	Creatinine(1.69);	HMDB00562;		114.066	7.45956	0.00221842	0.00203031	0.00208794	0.00218355	0.0020132	0.00173781	0.00178659	0.00215922	0.00218139	0.00187115	0.00210802	0.00196912	0.00169354	0.00200274	0.00176791	0.00204521	0.000171292	0.0020424	0.000221814	0.00198276	0.000119023	0.0018214	0.000161393	0.998629	0.985783		0.969468	0.548484		0.890568	0.121566		0.970799	0.708562		0.891791	0.241693		0.918615
C_0020	Thr	C00188,C00820	HMDB00167	L-Threonine(3.69); D-Threonine(3.69); 2-Methylserine(3.41); 4-Amino-3-hydroxybutanoate(3.41); L-Allothreonine(3.41); (-)-erythro-(2R,3R)-Dihydroxybutylamide(3.41); D-Allothreonine(3.41);	C00188; C00820; C02115; C03678; C05519; C11108; C12317;	L-Threonine(4.05); L-Allothreonine(3.77);	HMDB00167; HMDB04041;		120.065	10.8005	0.0323438	0.0304149	0.0293716	0.0303226	0.0277645	0.0299454	0.0279416	0.0303304	0.0301848	0.0328475	0.0344855	0.0297958	0.0339936	0.0338397	0.0318675	0.0300271	0.00149405	0.0294856	0.00133913	0.0323763	0.0023801	0.0332336	0.00118556	0.981964	0.608209		1.07823	0.221712		1.10679	0.0165624	*	1.09804	0.159698		1.12711	0.0227274	*	1.02648
C_0019	Betaine	C00719	HMDB00043	Betaine(3.17); 5-Aminopentanoate(3.28); D-Norvaline(3.28); L-Norvaline(3.28); 2-Amino-2-methylbutanoate(3.28); Amyl nitrite(3.28); 4-Methylaminobutyrate(3.28);	C00719; C00431; C01799; C01826; C03571; C07457; C15987;	Betaine(2.99); Vaporole(3.1); N-Methyl-a-aminoisobutyric acid(3.1); 5-Aminopentanoic acid(3.1);	HMDB00043; HMDB01382; HMDB02141; HMDB03355;		118.086	11.5799	0.00283705	0.0024734	0.00245391	0.00283384	0.00287003	0.00219991	0.00241801	0.00246415	0.00249543	0.00261459	0.00298347	0.00247474	0.00242343	0.00243815	0.00238156	0.00261135	0.000275844	0.00245919	3.89463e-05	0.00269094	0.000262817	0.00241438	2.9359e-05	0.941731	0.2386		1.03047	0.6939		0.92457	0.141757		1.09423	0.264901		0.981777	0.192056		0.897227
C_0089									307.653	7.03726	0.000236929	0.000276824	0.000222817	0.000215288	0.000309489	0.000228548	0.000220754	0.000242957	0.000235784	0.000255422	0.000199321	0.000154719	0.000198821	0.00021216	0.000224668	0.000248316	3.69223e-05	0.000233165	1.13312e-05	0.000203154	5.04607e-05	0.000211883	1.29259e-05	0.938986	0.38952		0.818126	0.258939		0.85328	0.0684971		0.871287	0.412304		0.908725	0.0997721		1.04297
C_0062				N-Acetyl-L-histidine(3.04); Methyl5-(but-3-en-1-yl)amino-1,3,4-oxadiazole-2-carboxylate(3.04);	C02997; C12245;				198.086	9.68721	0.000325935	0.00030925	0.00028536	0.000335349	0.000346627	0.000349054	0.000266316	0.000315203	0.000289717	0.000374127	0.000330572	0.000317938	0.000322954	0.000308027	0.000261686	0.000325263	2.43855e-05	0.000290412	2.44509e-05	0.000340879	2.94784e-05	0.000297556	3.19478e-05	0.892853	0.11243		1.04801	0.479335		0.914817	0.272142		1.17378	0.0868368		1.0246	0.774744		0.872907
C_0052	3-Methylhistidine	C01152	HMDB00479	N(pi)-Methyl-L-histidine(2.69); Nalpha-Methylhistidine(4.02);	C01152; C03298;	3-Methylhistidine(2.86); 1-Methylhistidine(4.19);	HMDB00479; HMDB00001;		170.092	7.64862	0.000471438	0.000431298	0.000456076	0.000470741	0.000427399	0.000455527	0.000386974	0.000460763	0.000435614	0.000499587	0.000456305	0.000517051	0.000451736	0.000412209	0.000384653	0.00045208	1.89305e-05	0.000427784	3.75124e-05	0.000490981	3.12738e-05	0.000416199	3.37191e-05	0.946257	0.38117		1.08605	0.149786		0.920633	0.197013		1.14773	0.0906708		0.97292	0.711316		0.847689
C_0003	Trimethylamine N-oxide	C01104	HMDB00925	Trimethylamine N-oxide(-0.16);	C01104;	Trimethylamine N-oxide(0);	HMDB00925;		76.0757	6.73206	9.71072e-05	0.000122048	0.000116107	0.000105269	0.000103298	0.000127473	7.3383e-05	0.000137747	0.000105059	9.74204e-05	0.000107207	0.00011363	7.06075e-05	0.000102026	9.00839e-05	0.000111884	1.18321e-05	0.000105396	3.21835e-05	0.000106086	8.1629e-06	8.75724e-05	1.5859e-05	0.942015	0.764103		0.948179	0.424158		0.782708	0.0957732		1.00654	0.974238		0.830887	0.454444		0.825486
C_0002	Gly	C00037	HMDB00123	Glycine(-2.47); Nitroethane(-1.46); Acetohydroxamic acid(-1.46);	C00037; C01837; C06808;	Glycine(-2.11);	HMDB00123;		76.0395	8.5138	0.0187168	0.0179336	0.0187914	0.0185544	0.0164321	0.0179025	0.0169796	0.0178179	0.0174534	0.0184855	0.0179439	0.0169224	0.0171653	0.0183329	0.0172248	0.0180551	0.000883324	0.017417	0.000420335	0.017784	0.000793733	0.0175744	0.000657608	0.964655	0.185645		0.98498	0.663317		0.973371	0.397285		1.02107	0.529537		1.00904	0.747416		0.988214
A_0070									361.069	8.66821	1.44219e-05	1.28714e-05	1.44988e-05	2.18607e-05	1.81772e-05	1.98505e-05	1.30356e-05	1.0675e-05	1.56746e-05	1.68898e-05	1.76836e-05	1.81487e-05	1.596e-05	1.13625e-05	1.37909e-05	1.69467e-05	3.55158e-06	1.31284e-05	2.50108e-06	1.7574e-05	6.36516e-07	1.37044e-05	2.29996e-06	0.774686	0.113565		1.03701	0.690543		0.808677	0.149189		1.33863	0.0832114		1.04388	0.783735		0.779813
C_0051	Pyridoxine	C00314	HMDB00239	Pyridoxine(1.76); L-Noradrenaline(3.66);	C00314; C00547;	Pyridoxine(1.75); Norepinephrine(3.65); 6-Hydroxydopamine(3.65); 5-Hydroxydopamine(3.65);	HMDB00239; HMDB00216; HMDB01537; HMDB04817;		170.081	8.85082	0.00244998	0.00246302	0.0023874	0.00245163	0.00214643	0.00222916	0.00213929	0.00224142	0.00249855	0.0024131	0.00239352	0.00228706	0.00213464	0.00243989	0.00221144	0.0023546	0.000134473	0.00229309	0.000185115	0.00236456	6.78281e-05	0.00226199	0.00015878	0.973873	0.642812		1.00423	0.886848		0.960667	0.441281		1.03117	0.582132		0.98644	0.836276		0.956622
A_0055	N-Acetylglucosamine 1-phosphate	C04256	HMDB01367	N-Acetyl-D-glucosamine 1-phosphate(-1.54); N-Acetyl-D-glucosamine 6-phosphate(-1.56); N-Acetyl-D-mannosamine 6-phosphate(-1.56); N-Acetyl-alpha-D-glucosamine 1-phosphate(-1.56); N-Acetyl-D-galactosamine 6-phosphate(-1.56); N-Acetyl-alpha-D-hexosamine 1-phosphate(-1.56); N-Acetyl-alpha-D-galactosamine 1-phosphate(-1.56);	C04256; C00357; C04257; C04501; C06376; C18055; C18060;	N-Acetyl-glucosamine 1-phosphate(-1.62); N-Acetyl-D-Glucosamine 6-Phosphate(-1.64); N-Acetyl-D-mannosamine 6-phosphate(-1.64); N-Acetylglucosamine 6-phosphate(-1.64); N-Acetyl-D-galactosamine 1-phosphate(-1.64);	HMDB01367; HMDB01062; HMDB01121; HMDB02817; HMDB06480;		300.049	9.47362	9.375e-06	7.7125e-06	1.145e-05	9.425e-06	9.8875e-06	7.6875e-06	9.5875e-06	8.925e-06	8.3375e-06	8.1625e-06	6.775e-06	N.D.	N.D.	1.08e-05	1.25627e-05	9.25625e-06	1.42111e-06	8.95e-06	6.25375e-07	7.46875e-06	9.81111e-07	1.16814e-05	1.24644e-06	0.966914	0.667579		0.806887	0.155295		1.262	0.149595		0.834497	0.233368		1.30518	0.159194		1.56403
A_0080				S-Glutathionyl-L-cysteine(-0.23);	C05526;	Cysteineglutathione disulfide(-0.18);	HMDB00656;	SCCD(-0.22);	425.081	7.4384	0.000275779	0.000231685	0.000286565	0.000244883	0.00027535	0.000248377	0.000245537	0.000231764	0.000269521	0.000182518	0.000169713	0.000185881	0.000145977	0.00016688	0.000177695	0.00026044	2.17001e-05	0.000248941	1.91073e-05	0.000179371	8.53143e-06	0.000163517	1.6124e-05	0.955847	0.456022		0.688722	9.73491e-05	***	0.627851	0.000434105	***	0.720536	0.0129439	*	0.656853	0.00445665	**	0.911617
C_0029	Creatine	C00300	HMDB00064	Creatine(1.68); 3-Guanidinopropanoate(5.34);	C00300; C03065;	Creatine(1.48);	HMDB00064;		132.077	9.0798	0.00162494	0.00172519	0.00170903	0.00179616	0.00164364	0.00166647	0.00145466	0.00161957	0.00167127	0.00221621	0.00211135	0.00202513	0.00207723	0.00219417	0.00210048	0.00169424	6.27658e-05	0.00158183	0.000113133	0.00211756	9.56911e-05	0.00212396	6.19052e-05	0.933655	0.219664		1.24986	0.00681594	**	1.25364	0.000514012	***	1.33868	0.00363064	**	1.34272	0.00478846	**	1.00302
A_0026	Uric acid	C00366	HMDB00289	Urate(-1.63);	C00366;	Uric acid(-1.42);	HMDB00289;		167.021	8.79637	0.000124192	0.000125288	0.000130353	0.000121737	0.000123086	0.000125454	0.000114049	0.000120248	0.000119386	0.000119027	0.000120149	0.000116778	0.000109835	0.000113948	0.000120715	0.000125019	2.96327e-06	0.000117895	3.35775e-06	0.000118652	1.71647e-06	0.000114833	5.49368e-06	0.943017	0.0404756	*	0.949072	0.00542456	**	0.918525	0.0689979		1.00642	0.75117		0.974029	0.465275		0.967814
A_0057	N-Acetylneuraminic acid	C00270	HMDB00230	N-Acetylneuraminate(-2.12); O-Acetylneuraminic acid(-3.33);	C00270; C03525;	N-Acetylneuraminic acid(-2.16); N-Acetyl-a-neuraminic acid(-3.37);	HMDB00230; HMDB00773;		308.099	7.07461	3.49072e-05	3.73295e-05	3.78503e-05	3.52015e-05	3.47492e-05	3.74276e-05	3.48026e-05	3.25533e-05	3.46908e-05	3.41659e-05	3.27455e-05	3.19027e-05	3.55141e-05	3.24625e-05	3.17523e-05	3.62442e-05	1.43301e-06	3.40156e-05	1.26764e-06	3.2938e-05	1.14382e-06	3.32429e-05	1.99867e-06	0.93851	0.0674937		0.90878	0.0127999	*	0.917193	0.100854		0.968321	0.336355		0.977285	0.607111		1.00926
C_0045	Octopamine	C04227	HMDB04825	1-(4-Hydroxyphenyl)-2-aminoethanol(6.04); Dopamine(9.27); Vanillylamine(9.27);	C04227; C03758; C16666;	p-Octopamine(5.9); Dopamine(9.13); Vanillylamine(9.13);	HMDB04825; HMDB00073; HMDB12309;		154.085	8.85379	0.000143609	0.000147123	0.000130098	0.000185705	0.00014551	0.000161623	0.000138803	0.000129399	0.000120542	0.000145926	0.000152588	0.00014225	0.000125177	0.000146777	0.000142657	0.000152278	1.92049e-05	0.000129581	9.13168e-06	0.000146921	5.23993e-06	0.000138204	1.14685e-05	0.850951	0.0474201	*	0.964822	0.546464		0.907575	0.21596		1.13382	0.0604598		1.06654	0.368603		0.940665
A_0023									158.483	18.3761	0.0010262	0.00104166	0.000931872	0.000952134	0.000955982	0.00100719	0.000930423	0.000839409	0.000982114	0.00103432	0.00102322	0.000976939	0.00112343	0.000982643	0.00113592	0.00098584	4.50346e-05	0.000917315	7.22497e-05	0.00101149	3.04364e-05	0.00108066	8.51179e-05	0.930491	0.235729		1.02602	0.352458		1.09619	0.183266		1.10267	0.139391		1.17807	0.0660043		1.06838
C_0074	Cytidine	C00475	HMDB00089	Cytidine(-9.88); Cytosine arabinoside(5.01); gamma-Glutamyl-beta-cyanoalanine(5.01);	C00475; C02961; C05711;	Cytidine(-9.78);	HMDB00089;		244.095	9.92956	8.26937e-05	5.01486e-05	4.89697e-05	7.49298e-05	N.D.	4.68088e-05	N.D.	6.02577e-05	5.07108e-05	0.000116045	7.87918e-05	5.33675e-05	0.000214575	0.00027744	0.000252038	6.07101e-05	1.67937e-05	5.54843e-05	6.7507e-06	8.27347e-05	3.15242e-05	0.000248018	3.1625e-05	0.913921	0.583728		1.36278	0.352868		4.08528	0.00380265	**	1.49114	0.270672		4.47005	0.00615871	**	2.99774
A_0051				(5-L-Glutamyl)-L-glutamine(-3.56); N-Succinyl-L-citrulline(-3.56);	C05283; C18048;	Norophthalmic acid(-3.47); Gamma-Glutamylglutamine(-3.47);	HMDB05766; HMDB11738;	AAD(-3.44); AGE(-3.44); QE(-3.43);	274.104	7.4146	3.97145e-05	3.59734e-05	3.6947e-05	3.52492e-05	3.31676e-05	4.46694e-05	3.14577e-05	3.43328e-05	3.64699e-05	2.9274e-05	2.85658e-05	2.88858e-05	2.74713e-05	2.78215e-05	2.81446e-05	3.76202e-05	4.0667e-06	3.40868e-05	2.51514e-06	2.89085e-05	3.54671e-07	2.78125e-05	3.36772e-07	0.906077	0.157752		0.768431	0.00315826	**	0.739296	0.00186305	**	0.848086	0.0677204		0.815931	0.0473722	*	0.962085
C_0079	Thiamine	C00378	HMDB00235	Thiamine(3806.04); 2-(6'-Methylthio)hexylmalic acid(0.18); 3-(6'-Methylthio)hexylmalic acid(0.18);	C00378; C17226; C17227;	Thiamine(3806.06);	HMDB00235;		265.111	6.71855	0.00144219	0.00156367	0.00139026	0.00142593	0.00136124	0.00137168	0.00125981	0.00132642	0.00138727	0.00144514	0.00135258	0.00124908	0.00126021	0.00133763	0.00132359	0.00142583	7.43458e-05	0.0013245	6.37539e-05	0.00134893	9.80777e-05	0.00130714	4.12452e-05	0.928932	0.089814		0.946068	0.312234		0.916759	0.0189053	*	1.01845	0.738667		0.986896	0.715571		0.969021
C_0001	Urea	C00086	HMDB00294	Urea(-12.05);	C00086;	Urea(-12.64);	HMDB00294;		61.0404	22.1269	0.0169504	0.0165344	0.0164387	0.0168824	0.0149016	0.0155535	0.0134797	0.0153193	0.0160033	0.0162931	0.0143326	0.0144335	0.013881	0.0152983	0.0141899	0.0162102	0.0008125	0.0149341	0.00130516	0.0150197	0.00110389	0.0144564	0.000745281	0.921279	0.224983		0.926562	0.192104		0.891812	0.0274506	*	1.00573	0.93513		0.968015	0.618333		0.962496
A_0036	Citric acid	C00158	HMDB00094	Citrate(0.86); (1R,2S)-1-Hydroxypropane-1,2,3-tricarboxylate(0.93); 5-Dehydro-4-deoxy-D-glucarate(0.93); 2,5-Didehydro-D-gluconate(0.93); Carboxymethyloxysuccinate(0.93); 2-Dehydro-3-deoxy-D-glucarate(0.93); (4R,5S)-4,5,6-Trihydroxy-2,3-dioxohexanoate(0.93); (1S,2S)-1-Hydroxypropane-1,2,3-tricarboxylate(0.93);	C00158; C00451; C00679; C02780; C03600; C03921; C04575; C04617;	Citric acid(0.9); D-threo-Isocitric acid(0.97); Diketogulonic acid(0.97); 2,3-Diketo-L-gulonate(0.97);	HMDB00094; HMDB01874; HMDB05971; HMDB06511;		191.02	27.0148	0.00121228	0.00116897	0.00125992	0.0012426	0.0012212	0.0012334	0.00107254	0.00100932	0.00118225	0.00101043	0.00097455	0.000987842	0.000962876	0.000932716	0.000899707	0.00122306	3.12833e-05	0.00108804	8.75037e-05	0.00099094	1.81395e-05	0.000931766	3.15954e-05	0.889599	0.108049		0.810212	3.82985e-06	***	0.76183	0.000182369	***	0.910761	0.190441		0.856375	0.0768389		0.940285
A_0016	Malic acid	C00149,C00497,C00711	HMDB00156,HMDB00744	(S)-Malate(-1.44); (R)-Malate(-1.44); Malate(-1.44); 3-Dehydro-L-threonate(-1.86);	C00149; C00497; C00711; C03064;	L-Malic acid(-1.22); Malic acid(-1.22);	HMDB00156; HMDB00744;		133.014	21.8504	0.000421616	0.000409078	0.000443093	0.000448144	0.00045174	0.000418524	0.000360078	0.000367671	0.000409751	0.000443925	0.000409269	0.000405732	0.000450976	0.000444191	0.000483218	0.000432033	1.78225e-05	0.000379167	2.67573e-05	0.000419642	2.11038e-05	0.000459462	2.08512e-05	0.877635	0.0552173		0.97132	0.438357		1.06349	0.132153		1.10675	0.112589		1.21177	0.0167081	*	1.09489
C_0078	Glycerophosphocholine	C00670	HMDB00086	sn-glycero-3-Phosphocholine(3910.92);	C00670;	Glycerophosphocholine(6.41); 5-Methylcytidine(0.02);	HMDB00086; HMDB00982;		258.108	22.6717	0.000216519	0.000179951	0.000222191	0.000215396	0.000223339	0.0002101	0.000190513	0.000198112	0.000162524	0.000216535	0.00021025	0.000187306	0.000196828	0.000195635	0.000171307	0.000211249	1.60733e-05	0.000183716	1.87424e-05	0.000204697	1.53856e-05	0.000187923	1.44025e-05	0.869667	0.103858		0.968984	0.582997		0.889581	0.084118		1.1142	0.210966		1.0229	0.774232		0.918055
A_0017	Threonic acid	C01620	HMDB00943	Threonate(-3.2); Hypoxanthine(8.23);	C01620; C00262;	Threonic acid(-3.42); Hypoxanthine(8.32); Erythronic acid(-1.54);	HMDB00943; HMDB00157; HMDB00613;		135.03	9.15247	0.000287809	0.00029088	0.000300815	0.000289607	0.000307148	0.000281844	0.000257343	0.000250034	0.000270435	0.00027101	0.000262533	0.000259402	0.000245708	0.000248366	0.00026195	0.000293017	9.25923e-06	0.00025927	1.03362e-05	0.000264315	6.00554e-06	0.000252008	8.71179e-06	0.88483	0.0107201	*	0.902046	0.00129671	**	0.860045	0.00213829	**	1.01946	0.514525		0.971989	0.40617		0.953438
C_0068									221.576	14.3392	0.000331196	0.000320931	0.000312925	0.000326387	0.000325521	0.000294591	0.000272565	0.000288338	0.000289093	0.00030188	0.000261356	0.000323511	0.000320676	0.00030659	0.000331292	0.000318592	1.3276e-05	0.000283332	9.332e-06	0.000295582	3.15528e-05	0.000319519	1.23914e-05	0.889326	0.00406861	**	0.927777	0.333173		1.00291	0.92226		1.04324	0.576394		1.12772	0.0180467	*	1.08098
C_0063	ADMA	C03626	HMDB01539	Nomega,Nomega'-Dimethyl-L-arginine(6.7); Arg-OEt(3.95);	C03626; C01404;	Dimethyl-L-arginine(6.58); Symmetric dimethylarginine(3.83);	HMDB01539; HMDB03334;		203.149	7.82793	0.00017696	0.000118524	0.000200368	0.000191859	0.000168139	0.000148964	0.000147976	0.00014631	0.000139351	0.000116659	0.000144781	0.000141211	8.85441e-05	9.47382e-05	0.00010495	0.000167469	3.00195e-05	0.000144545	4.57508e-06	0.000134217	1.53103e-05	9.60775e-05	8.28463e-06	0.863117	0.122218		0.801445	0.064273		0.573703	0.00140358	**	0.928548	0.364055		0.664688	0.00259943	**	0.715836
A_0012	5-Oxoproline	C01879	HMDB00267	5-Oxoproline(1.9); 4-Oxoproline(2.63); 5-Oxo-D-proline(2.63); L-1-Pyrroline-3-hydroxy-5-carboxylate(2.63); 1-Pyrroline-4-hydroxy-2-carboxylate(2.63);	C01879; C01877; C02237; C04281; C04282;	Pyroglutamic acid(1.79); Pyrrolidonecarboxylic acid(2.53); Pyrroline hydroxycarboxylic acid(2.53); N-Acryloylglycine(2.53); 1-Pyrroline-4-hydroxy-2-carboxylate(2.53);	HMDB00267; HMDB00805; HMDB01369; HMDB01843; HMDB02234;		128.035	9.43127	0.0198569	0.0208227	0.0198055	0.0198635	0.0196167	0.0203707	0.0173852	0.0175261	0.0178252	0.017753	0.017074	0.0172466	0.0169704	0.0164819	0.0168997	0.020056	0.000451517	0.0175788	0.000224688	0.0173579	0.000352931	0.016784	0.00026398	0.876489	1.23188e-05	***	0.865472	0.000147025	***	0.836857	4.71553e-06	***	0.987431	0.420628		0.954784	0.0173501	*	0.966938
C_0069	Carnosine	C00386	HMDB00033	Carnosine(4.13);	C00386;	Carnosine(4.05);	HMDB00033;	HA(5.38);	227.113	6.89927	0.00015897	0.000133629	0.000141375	0.00014133	0.000139524	0.00014602	0.000104631	0.000155514	0.000115658	0.000140707	0.000136663	0.000126949	0.000119482	0.000130663	0.000124936	0.000143475	8.58052e-06	0.000125268	2.67681e-05	0.000134773	7.07121e-06	0.000125027	5.59074e-06	0.873101	0.35976		0.93935	0.167204		0.871423	0.00797787	**	1.07588	0.605848		0.998078	0.989119		0.927688
C_0033	Ornithine	C00077,C00515,C01602	HMDB00214,HMDB03374	L-Ornithine(2.01); D-Ornithine(2.01); Ornithine(2.01); (2R,4S)-2,4-Diaminopentanoate(3.55);	C00077; C00515; C01602; C03943;	Ornithine(1.82); D-Ornithine(1.82);	HMDB00214; HMDB03374;		133.097	6.95926	0.00237771	0.00261599	0.00255592	0.00267826	0.00255455	0.00229343	0.00216077	0.00217516	0.00216643	0.00200694	0.00203995	0.00201956	0.00166535	0.00212838	0.00181713	0.00251264	0.000146968	0.00216745	7.25411e-06	0.00202215	1.66544e-05	0.00187029	0.000236044	0.862619	0.00217973	**	0.80479	0.000374324	***	0.744351	0.0262053	*	0.932961	0.0013036	**	0.862896	0.160881		0.9249
A_0018				2-Oxoglutaramate(-1.37); 4-Oxoglutaramate(-1.37);	C00940; C05572;	2-Keto-glutaramic acid(-1.33);	HMDB01552;		144.03	9.21704	1.46393e-05	1.5322e-05	1.50859e-05	1.60853e-05	1.45418e-05	1.38742e-05	1.40686e-05	1.09375e-05	1.37513e-05	N.D.	1.115e-05	1.20875e-05	1.26674e-05	1.12125e-05	1.29465e-05	1.49247e-05	7.56614e-07	1.29191e-05	1.72348e-06	1.16188e-05	6.62913e-07	1.22755e-05	9.3109e-07	0.865619	0.172681		0.778489	0.0282221	*	0.822492	0.0183211	*	0.899343	0.330131		0.950178	0.608187		1.05652
A_0030	cis-Aconitic acid	C00417	HMDB00072	cis-Aconitate(-1.11); trans-Aconitate(-1.89); Dehydroascorbate(-1.89); Phenylmethanesulfonyl fluoride(-9.36);	C00417; C02341; C05422; C06747;	cis-Aconitic acid(-0.91); trans-Aconitic acid(-1.7); Dehydroascorbic acid(-1.7);	HMDB00072; HMDB00958; HMDB01264;		173.009	28.7602	6.09246e-05	6.13593e-05	6.20149e-05	6.83982e-05	6.93096e-05	6.27856e-05	5.03962e-05	5.43108e-05	5.32984e-05	4.68333e-05	5.49303e-05	5.27119e-05	5.74056e-05	4.98295e-05	6.25322e-05	6.4132e-05	3.72233e-06	5.26685e-05	2.03191e-06	5.14918e-05	4.18413e-06	5.65891e-05	6.39061e-06	0.82125	0.00064151	***	0.802903	0.0138831	*	0.882385	0.165058		0.977659	0.691915		1.07444	0.402214		1.09899
C_0047	N6-Methyllysine	C02728	HMDB02038	N6-Methyl-L-lysine(3.57);	C02728;	N(6)-Methyllysine(3.47);	HMDB02038;		161.128	7.24651	0.00021494	0.000186396	0.000196192	0.000189808	0.000190868	0.00017487	0.000180534	0.000179168	0.000146729	0.000198832	0.000191411	0.000182583	0.000139412	0.000164534	0.000183417	0.000192179	1.32254e-05	0.00016881	1.91353e-05	0.000190942	8.13448e-06	0.000162454	2.2076e-05	0.8784	0.153534		0.993562	0.868124		0.845328	0.129274		1.1311	0.172585		0.962349	0.725813		0.850805
C_0057	Citrulline	C00327	HMDB00904	L-Citrulline(3.13);	C00327;	Citrulline(3.06); Argininic acid(6.84);	HMDB00904; HMDB03148;		176.103	11.3702	0.000637457	0.000514275	0.000524779	0.000592205	0.000471235	0.000544336	0.000458442	0.000467185	0.000495054	0.000519132	0.000587556	0.00050515	0.000456387	0.000504586	0.000531544	0.000547381	5.92235e-05	0.00047356	1.91204e-05	0.000537279	4.40984e-05	0.000497506	3.80758e-05	0.865138	0.0291472	*	0.981545	0.784175		0.908883	0.176521		1.13455	0.114174		1.05056	0.403272		0.925972
A_0039	Phenaceturic acid	C05598	HMDB00821	Phenylacetylglycine(2.45); (3-Arylcarbonyl)-alanine(-2.64); 5,6-Dihydroxy-3-methyl-2-oxo-1,2,5,6-tetrahydroquinoline(-2.64); Gentioflavine(-2.64); Cichorine(-2.64); 3-Carbamoyl-2-phenylpropionaldehyde(-2.64); 4-Hydroxy-5-phenyltetrahydro-1,3-oxazin-2-one(-2.64);	C05598; C03450; C06726; C09962; C10581; C16587; C16595;	Phenylacetylglycine(2.44); Methylhippuric acid(-2.65); 2-Methylhippuric acid(-2.65);	HMDB00821; HMDB00859; HMDB11723;		192.066	8.09799	3.38926e-05	3.35228e-05	3.33336e-05	3.28865e-05	3.49853e-05	3.57636e-05	2.64648e-05	3.04416e-05	2.84162e-05	3.40629e-05	3.15089e-05	2.499e-05	3.54889e-05	3.22182e-05	3.91466e-05	3.40641e-05	1.09361e-06	2.84408e-05	1.98851e-06	3.01873e-05	4.67859e-06	3.56179e-05	3.46601e-06	0.834922	0.0261338	*	0.886191	0.286356		1.04562	0.52128		1.06141	0.597974		1.25235	0.0487053	*	1.1799
C_0086						L-Cysteinylglycine disulfide(3.83);	HMDB00709;		298.051	9.71501	0.000214414	0.000201602	0.000208721	0.000249946	0.000218266	0.000200973	0.000145556	0.000213524	0.00016772	0.000147768	0.000152692	0.000159536	0.000102685	0.000132305	0.000115583	0.000215654	1.81403e-05	0.0001756	3.46625e-05	0.000153332	5.91004e-06	0.000116858	1.48513e-05	0.814269	0.172509		0.711009	0.000163531	***	0.541876	0.000332771	***	0.873188	0.381726		0.665475	0.0825038		0.762122
C_0042	Glu	C00025,C00217,C00302	HMDB00148,HMDB03339	L-Glutamate(4.91); D-Glutamate(4.91); DL-Glutamate(4.91); O-Acetyl-L-serine(4.55); L-threo-3-Methylaspartate(4.55); N-(Carboxymethyl)-D-alanine(4.55); Isoglutamate(4.55); L-4-Hydroxyglutamate semialdehyde(4.55); 2-Oxo-4-hydroxy-5-aminovalerate(4.55); N-Methyl-D-aspartic acid(4.55);	C00025; C00217; C00302; C00979; C03618; C03790; C05574; C05938; C05941; C12269;	L-Glutamic acid(4.65); D-Glutamic acid(4.65); N-Methyl-D-aspartic acid(4.29); N-Acetylserine(4.29); O-Acetylserine(4.29); L-4-Hydroxyglutamate semialdehyde(4.29);	HMDB00148; HMDB03339; HMDB02393; HMDB02931; HMDB03011; HMDB06556;		148.06	11.2545	0.019133	0.0183366	0.0187165	0.0188842	0.0178007	0.0187057	0.0148246	0.0156825	0.0165808	0.0147375	0.0150709	0.0137957	0.0125803	0.0136541	0.012976	0.0185961	0.000468564	0.015696	0.000878175	0.0145347	0.000661366	0.0130701	0.000543059	0.844045	0.0184045	*	0.781598	0.00229362	**	0.702843	0.000234449	***	0.926014	0.146734		0.832707	0.0173572	*	0.899238
A_0019	4-Acetamidobutanoic acid	C02946	HMDB03681	4-Acetamidobutanoate(-1.55); 6-Amino-2-oxohexanoate(1.51); (S)-5-Amino-3-oxohexanoic acid(1.51); L-2-Aminoadipate 6-semialdehyde(1.51); 2-Amino-5-oxohexanoate(1.51);	C02946; C03239; C03656; C04076; C05825;	4-Acetamidobutanoic acid(-1.56); Isobutyrylglycine(1.5); N-Butyrylglycine(1.5); Allysine(1.5); (S)-5-Amino-3-oxohexanoate(1.5); 2-Keto-6-aminocaproate(1.5);	HMDB03681; HMDB00730; HMDB00808; HMDB01263; HMDB12131; HMDB12151;		144.067	8.35148	2.0896e-05	1.84149e-05	1.70507e-05	1.83286e-05	1.93812e-05	1.72959e-05	1.63806e-05	1.50428e-05	N.D.	1.65294e-05	1.48888e-05	1.63433e-05	1.42257e-05	1.70007e-05	1.5326e-05	1.85612e-05	1.41999e-06	1.57117e-05	9.45941e-07	1.59205e-05	8.98296e-07	1.55175e-05	1.39733e-06	0.84648	0.0547412		0.857728	0.0137663	*	0.836015	0.0356732	*	1.01329	0.826549		0.987637	0.865044		0.974685
A_0013	4-Methyl-2-oxovaleric acid 3-Methyl-2-oxovaleric acid	C00233 C00671,C03465	HMDB00695 HMDB00491	4-Methyl-2-oxopentanoate(-0.21); (S)-3-Methyl-2-oxopentanoic acid(-0.21); 3-Methyl-2-oxopentanoate(-0.21); 2-Oxohexanoic acid(-1.23); (R)-Pantolactone(-1.23); 3-Oxohexanoic acid(-1.23); 5-Oxohexanoic acid(-1.23); 6-Hydroxyhexan-6-olide(-1.23); beta-Ketoisocaproate(-1.23); Ethyl 3-oxobutanoate(-1.23); (3R)-3-Methyl-2-oxopentanoic acid(-1.23); Adipate semialdehyde(-1.23); 1-Oxa-2-oxo-3-hydroxycyclo…	C00233; C00671; C03465; C00902; C01012; C02122; C02129; C03241; C03467; C03500; C06008; C06102; C12314; C14530;	Ketoleucine(-0.3); 3-Methyl-2-oxovaleric acid(-0.3); 2-Methyl-3-ketovaleric acid(-1.32); 2-Ketohexanoic acid(-1.32); Mevalonolactone(-1.32); 3-Oxohexanoic acid(-1.32);	HMDB00695; HMDB00491; HMDB00408; HMDB01864; HMDB06024; HMDB10717;		129.056	9.48895	0.00469832	0.00608789	0.00521113	0.0052564	0.00532414	0.00515739	0.00444888	0.004585	0.00432373	0.0031462	0.0036021	0.00325217	0.00391803	0.00342304	0.00348732	0.00528921	0.00045007	0.00445254	0.000130673	0.00333349	0.000238584	0.00360947	0.000269153	0.841815	0.00489953	**	0.630243	7.09779e-05	***	0.682421	0.000311207	***	0.748672	0.0050955	**	0.810653	0.0178832	*	1.08279
A_0029	Glycerol 3-phosphate	C00093	HMDB00126	sn-Glycerol 3-phosphate(2.8); Glycerol 1-phosphate(1.1); Glycerol 2-phosphate(1.1); DL-Glycerol 1-phosphate(1.1);	C00093; C00623; C02979; C03189;	Glycerol 3-phosphate(2.64); Beta-Glycerophosphoric acid(0.94);	HMDB00126; HMDB02520;		171.006	12.1011	1.90601e-05	1.90811e-05	2.37355e-05	2.20039e-05	2.04671e-05	1.76475e-05	1.12375e-05	1.8934e-05	2.11318e-05	1.39547e-05	2.02557e-05	2.30184e-05	1.90263e-05	2.09577e-05	1.92407e-05	2.03325e-05	2.2265e-06	1.71011e-05	5.19559e-06	1.90763e-05	4.64552e-06	1.97416e-05	1.05865e-06	0.841073	0.395904		0.938215	0.693201		0.970935	0.606313		1.1155	0.649543		1.1544	0.473242		1.03488
C_0026				5,6-Dihydrothymine(1.32); gamma-Amino-gamma-cyanobutanoate(1.32); alpha-Amino-gamma-cyanobutanoate(1.32);	C00906; C05715; C05717;	Dihydrothymine(1.15);	HMDB00079;		129.065	8.98893	0.000282379	0.000271991	0.000281915	0.000293781	0.000240387	0.0002836	0.000232547	0.000233325	0.000224665	0.000255831	0.000266664	0.000233306	0.000231088	0.00027159	0.0002099	0.000275675	1.86191e-05	0.000230179	4.79087e-06	0.000251934	1.70171e-05	0.000237526	3.13445e-05	0.834964	0.00124701	**	0.913877	0.121032		0.861615	0.15607		1.09451	0.149159		1.03192	0.725471		0.942812
A_0024						Homocysteinesulfinic acid(2.77);	HMDB06462;		166.018	9.32547	3.00758e-05	3.0073e-05	2.71005e-05	2.6419e-05	2.80449e-05	2.81938e-05	2.24803e-05	2.30862e-05	2.41369e-05	2.45366e-05	2.10719e-05	2.24958e-05	2.63654e-05	2.60628e-05	2.50999e-05	2.83178e-05	1.50654e-06	2.32345e-05	8.38216e-07	2.27014e-05	1.7415e-06	2.58427e-05	6.60832e-07	0.82049	0.000404889	***	0.801666	0.0116486	*	0.912595	0.0111441	*	0.977057	0.66676		1.11226	0.0149286	*	1.13837
A_0031	N-Acetylaspartic acid	C01042	HMDB00812	N-Acetyl-L-aspartate(-2.03); N-Formyl-L-glutamate(-1.99); 2-Amino-3-oxoadipate(-1.99); 7-Cyano-7-deazaguanine(5.42);	C01042; C01045; C05520; C15996;	N-Acetyl-L-aspartic acid(-2.23); N-Formyl-L-glutamic acid(-2.19);	HMDB00812; HMDB03470;		174.041	14.6681	3.33129e-05	2.80268e-05	3.39433e-05	3.61322e-05	3.45604e-05	2.87797e-05	2.63664e-05	2.42014e-05	2.52909e-05	2.07776e-05	2.39161e-05	2.37785e-05	1.83226e-05	2.01028e-05	1.80637e-05	3.24592e-05	3.28701e-06	2.52862e-05	1.0825e-06	2.28241e-05	1.77364e-06	1.88297e-05	1.1101e-06	0.779015	0.00217665	**	0.703161	0.000818913	***	0.580103	5.07484e-05	***	0.902629	0.123923		0.744662	0.00196415	**	0.824993
A_0040	Gluconic acid	C00257	HMDB00625	D-Gluconic acid(-1.12); D-Mannonate(-2.04); L-Idonate(-2.04); L-Gulonate(-2.04); D-Altronate(-2.04); D-Galactonate(-2.04); 2-Carboxy-D-arabinitol(-2.04); L-Galactonate(-2.04); 1,7-Dimethyluric acid(4.59); 3,7-Dimethyluric acid(4.59);	C00257; C00514; C00770; C00800; C00817; C00880; C03215; C15930; C16356; C16360;	Gluconic acid(-1.1); Galactonic acid(-2.01); 1,3-Dimethyluric acid(4.83); 3,7-Dimethyluric acid(4.83); 1,9-Dimethyluric acid(4.83); Gulonic acid(-2.01); 7,9-Dimethyluric acid(4.83); 1,7-Dimethyluric acid(4.83);	HMDB00625; HMDB00565; HMDB01857; HMDB01982; HMDB02026; HMDB03290; HMDB04308; HMDB11103;		195.051	8.01637	5.89195e-05	6.3334e-05	5.83112e-05	5.69428e-05	6.09292e-05	5.78171e-05	4.67315e-05	4.65047e-05	5.0125e-05	4.77087e-05	4.57794e-05	4.90774e-05	4.18729e-05	4.46756e-05	4.19099e-05	5.93756e-05	2.35674e-06	4.7787e-05	2.02792e-06	4.75218e-05	1.65691e-06	4.28195e-05	1.60754e-06	0.804826	0.000765275	***	0.800358	0.000157984	***	0.721162	1.94199e-05	***	0.99445	0.869586		0.896048	0.0315635	*	0.901049
C_0008	Glycerol	C00116	HMDB00131	Glycerol(-0.38);	C00116;	Glycerol(0.04);	HMDB00131;		93.0546	23.0874	0.0126179	0.0121912	0.0164421	0.0158666	0.0138788	0.0242968	0.00662745	0.0105476	0.0146327	0.0115366	0.0263256	0.00714568	0.0233464	0.0225872	0.0101853	0.0158822	0.00445897	0.0106026	0.00400289	0.0150026	0.0100488	0.0187063	0.00738917	0.667574	0.138421		0.944619	0.896227		1.17781	0.589073		1.415	0.538527		1.76432	0.191077		1.24687
C_0017	Pro	C00148,C00763,C16435	HMDB00162,HMDB03411	L-Proline(1.55); D-Proline(1.55); Proline(1.55); 3-Acetamidopropanal(1.73);	C00148; C00763; C16435; C18170;	L-Proline(1.83); D-Proline(1.83);	HMDB00162; HMDB03411;		116.07	11.1027	0.0301234	0.0261524	0.0300127	0.0302192	0.0282776	0.0277055	0.0212965	0.0222078	0.022955	0.021079	0.0223596	0.0203379	0.0165588	0.0191333	0.0179969	0.0287485	0.00165533	0.0221531	0.000830635	0.0212589	0.00102275	0.0178963	0.0012902	0.770584	0.000100294	***	0.739478	0.000121109	***	0.622514	9.02122e-05	***	0.959633	0.307491		0.807847	0.0126773	*	0.84183
A_0008	2-Oxoisovaleric acid	C00141	HMDB00019	3-Methyl-2-oxobutanoic acid(2.53); 3-Oxopentanoic acid(1.2); 5-Oxopentanoate(1.2); 2-Oxopentanoic acid(1.2);	C00141; C02233; C03273; C06255;	Alpha-ketoisovaleric acid(2.88); Methylacetoacetic acid(1.55); Levulinic acid(1.55); 2-Oxovaleric acid(1.55); 2-Methylacetoacetic acid(1.55); Glutarate semialdehyde(1.55);	HMDB00019; HMDB00310; HMDB00720; HMDB01865; HMDB03771; HMDB12233;		115.04	10.1396	0.00081108	0.000854748	0.000742372	0.000775745	0.000723785	0.000805408	0.000598974	0.000591036	0.000657635	0.000520418	0.000505774	0.00044849	0.000650991	0.000604403	0.000618542	0.000785523	4.81867e-05	0.000615882	3.63767e-05	0.000491561	3.80122e-05	0.000624645	2.38863e-05	0.784041	0.00154416	**	0.625775	0.000143062	***	0.795197	0.000289986	***	0.798142	0.0150011	*	1.01423	0.74745		1.27074
C_0012	Choline	C00114	HMDB00097	Choline(9683.31);	C00114;	Choline(9683.65);	HMDB00097;		104.107	7.0005	0.000320569	0.000249333	0.000143255	0.000178471	0.000177373	0.000346601	0.000173075	0.000213524	0.000159303	0.00219155	0.00226113	0.00155021	0.00408214	0.00405075	0.00362964	0.000235934	8.35592e-05	0.000181967	2.81834e-05	0.00200096	0.00039191	0.00392084	0.000252676	0.771264	0.198425		8.48104	0.0144207	*	16.6184	0.000942807	***	10.9963	0.0147508	*	21.547	0.0013526	**	1.95948
A_0056									307.112	10.0872	0.000400237	0.000441078	0.000391466	0.000390987	0.000380566	0.000415289	0.000304074	0.000300263	0.000333349	0.000285737	0.000279648	0.000275935	0.000244854	0.000218981	0.000244961	0.000403271	2.18577e-05	0.000312562	1.81026e-05	0.00028044	4.94856e-06	0.000236265	1.49684e-05	0.775069	0.00126602	**	0.695414	1.34359e-05	***	0.585872	1.24584e-05	***	0.897229	0.0824781		0.755898	0.00544213	**	0.84248
C_0050	Pyridoxal	C00250	HMDB01545	Pyridoxal(2.46); D-4-Hydroxyphenylglycine(3.41); 3-Hydroxy-4-methylanthranilate(3.41); 3-Methoxyanthranilate(3.41); Isopyridoxal(3.41); L-4-Hydroxyphenylglycine(3.41); p-Aminosalicylic acid methyl ester(3.41); Orthoform(3.41);	C00250; C03493; C03986; C05831; C06051; C12323; C14170; C14171;	Pyridoxal(2.72); Isopyridoxal(3.66);	HMDB01545; HMDB04290;		168.065	8.99419	0.000400738	0.00033221	0.000401154	0.000342259	0.000382244	0.000327073	0.000257949	0.000310279	0.000290236	0.000306895	0.000306424	0.000311799	0.000357213	0.000392399	0.000333261	0.00036428	3.43787e-05	0.000286155	2.64026e-05	0.000308372	2.97647e-06	0.000360958	2.97461e-05	0.785536	0.0116723	*	0.846527	0.0101981	*	0.990881	0.887132		1.07764	0.281604		1.26141	0.0317952	*	1.17053
A_0006	2-Hydroxybutyric acid	C05984	HMDB00008	2-Hydroxybutanoic acid(0.12); 4-Hydroxybutanoic acid(3.17); 3-Hydroxy-2-methylpropanoate(3.17); 4-Hydroxyacid(3.17); (S)-3-Hydroxyisobutyrate(3.17); Methyl methoxyacetate(3.17);	C05984; C00989; C01188; C01991; C06001; C14601;	2-Hydroxybutyric acid(0.51); (S)-3-Hydroxyisobutyric acid(3.55); (R)-3-Hydroxyisobutyric acid(3.55); 4-Hydroxybutyric acid(3.55); Alpha-Hydroxyisobutyric acid(3.55);	HMDB00008; HMDB00023; HMDB00336; HMDB00710; HMDB00729;		103.04	9.69659	0.000144146	0.000141324	0.000162625	0.000170614	0.000166546	0.000145398	0.000108392	0.000101907	0.000124387	0.000115654	0.000103158	0.000115353	0.000105864	0.000104984	0.000115163	0.000155109	1.29012e-05	0.000111562	1.15704e-05	0.000111389	7.12926e-06	0.00010867	5.63994e-06	0.71925	0.00482587	**	0.718131	0.000384029	***	0.700605	0.000137638	***	0.998444	0.983616		0.974077	0.723974		0.975595
A_0014	N-Acetylalanine	No ID	HMDB00766	5-Aminolevulinate(-1.98); 4-Hydroxy-L-proline(-1.98); N-Acetyl-beta-alanine(-1.98); 5-Amino-2-oxopentanoic acid(-1.98); trans-4-Hydroxy-L-proline(-1.98); L-Glutamate 5-semialdehyde(-1.98); 2-Amino-4-oxopentanoic acid(-1.98); cis-4-Hydroxy-D-proline(-1.98); cis-4-Hydroxy-L-proline(-1.98); trans-4-Hydroxy-D-proline(-1.98); (S)-4-Amino-5-oxopentanoate(-1.98); trans-L-3-Hydroxyproline(-1.98);	C00430; C01015; C01073; C01110; C01157; C01165; C03341; C03440; C03441; C03651; C03741; C05147;	N-Acetyl-L-alanine(-0.59); Hydroxyproline(-1.65); Propionylglycine(-1.65); 5-Aminolevulinic acid(-1.65); L-Glutamic-gamma-semialdehyde(-1.65); 3-Hydroxy-L-proline(-1.65); 4-Hydroxy-L-proline(-1.65); 5-Amino-2-oxopentanoic acid(-1.65);	HMDB00766; HMDB00725; HMDB00783; HMDB01149; HMDB02104; HMDB02113; HMDB06055; HMDB06272;		130.051	8.7697	1.98331e-05	2.06752e-05	2.09351e-05	2.03572e-05	2.03255e-05	1.746e-05	1.43146e-05	1.29786e-05	1.68285e-05	1.60145e-05	1.27866e-05	1.53931e-05	1.42257e-05	1.26039e-05	1.5761e-05	1.9931e-05	1.26609e-06	1.47072e-05	1.95477e-06	1.47314e-05	1.71266e-06	1.41969e-05	1.57872e-06	0.737908	0.0266161	*	0.739119	0.0167419	*	0.712302	0.00890384	**	1.00164	0.987951		0.965299	0.743483		0.963718
A_0092									573.115	8.73488	4.72757e-05	4.83213e-05	4.32253e-05	4.38885e-05	4.66471e-05	4.38491e-05	3.27858e-05	3.30753e-05	2.96182e-05	2.1756e-05	2.25311e-05	2.28521e-05	1.59348e-05	1.64877e-05	1.65797e-05	4.55345e-05	2.14097e-06	3.18264e-05	1.91782e-06	2.23797e-05	5.63521e-07	1.63341e-05	3.48813e-07	0.698952	0.000322141	***	0.491489	1.98075e-07	***	0.358719	1.64968e-07	***	0.70318	0.00896311	**	0.513224	0.00404246	**	0.729862
A_0020	2-Oxoglutaric acid	C00026	HMDB00208	2-Oxoglutarate(3.32); Oxaloacetate 4-methyl ester(-0.89); 5-Hydroxy-2,4-dioxopentanoate(-0.89); Methyloxaloacetate(-0.89); Dehydro-D-arabinono-1,4-lactone(-0.89); Diallyl disulfide(5.27);	C00026; C03716; C05406; C06030; C06316; C08369;	Oxoglutaric acid(3.53);	HMDB00208;		145.014	21.8852	0.000187726	0.000178249	0.000224776	0.000224311	0.00021265	0.000218519	N.D.	0.00012561	0.000143932	0.000133059	N.D.	N.D.	0.000126197	0.00010899	0.000116544	0.000207705	1.98766e-05	0.000134771	1.29557e-05	0.000133059	N.A.	0.000117244	8.62482e-06	0.648858	0.0110654	*	0.640615	N.A.		0.564472	3.0076e-05	***	0.987296	N.A.		0.869947	0.263913		0.881141
C_0028				3-Guanidinopropanoate(-0.76);	C03065;				132.076	6.83026	0.000686799	0.000737326	0.000580431	0.000656554	0.000664843	0.000648355	0.000445237	0.000421055	0.000489754	0.000378323	0.000480661	0.00038368	0.000376668	0.000408	0.000331194	0.000662385	5.13137e-05	0.000452015	3.48475e-05	0.000414221	5.7601e-05	0.000371954	3.86197e-05	0.682406	0.000376948	***	0.625348	0.00427704	**	0.561538	0.000142574	***	0.916388	0.396792		0.82288	0.0566633		0.89796
A_0053									286.055	8.73048	6.86307e-05	7.29697e-05	5.77466e-05	6.4365e-05	6.33371e-05	5.89889e-05	4.76169e-05	4.34913e-05	4.32974e-05	3.53502e-05	3.90522e-05	3.61073e-05	2.35253e-05	2.37667e-05	2.89122e-05	6.43397e-05	5.76189e-06	4.48019e-05	2.43979e-06	3.68366e-05	1.95579e-06	2.54014e-05	3.04285e-06	0.696334	0.00019139	***	0.572533	2.08541e-05	***	0.394801	4.01237e-06	***	0.82221	0.0128413	*	0.566971	0.00122305	**	0.68957
A_0021	2-Hydroxyglutaric acid	C02630,C01087,C03196	HMDB00606,HMDB00694	2-Hydroxyglutarate(-0.61); (R)-2-Hydroxyglutarate(-0.61); (S)-2-Hydroxyglutarate(-0.61); D-Arabinono-1,4-lactone(-4.99); 2-Dehydro-3-deoxy-L-arabinonate(-4.99); Citramalate(-4.99); L-Arabinono-1,4-lactone(-4.99); D-Xylonolactone(-4.99); (R)-2-Methylmalate(-4.99); (S)-2-Methylmalate(-4.99); D-Xylono-1,4-lactone(-4.99); L-Xylono-1,4-lactone(-4.99); 2-Dehydro-3-deoxy-D-xylonate(-4.99); L-Arabinono-1…	C02630; C01087; C03196; C00652; C00684; C00815; C01114; C02266; C02612; C02614; C02753; C02994; C03826; C05405; C06029; C06031; C06032;	D-2-Hydroxyglutaric acid(-0.81); L-2-Hydroxyglutaric acid(-0.81); Citramalic acid(-5.2); 3-Hydroxyglutaric acid(-5.2); Ribonolactone(-5.2); D-Xylono-1,5-lactone(-5.2);	HMDB00606; HMDB00694; HMDB00426; HMDB00428; HMDB01900; HMDB11676;		147.03	17.2047	4.08982e-05	3.5212e-05	4.02216e-05	3.78028e-05	3.99191e-05	4.01696e-05	2.60466e-05	2.55776e-05	2.52428e-05	3.20546e-05	2.9926e-05	2.79356e-05	2.96579e-05	3.19495e-05	3.2571e-05	3.90372e-05	2.1486e-06	2.56223e-05	4.03779e-07	2.99721e-05	2.05991e-06	3.13928e-05	1.53427e-06	0.656356	9.74385e-06	***	0.767782	0.00289811	**	0.804176	0.00106465	**	1.16976	0.0623428		1.22521	0.0175032	*	1.0474
C_0091									343.144	7.49483	0.000740245	0.000731888	0.00072567	0.000720795	0.00066809	0.000730393	0.000436266	0.000498758	0.00051459	0.000372899	0.00036086	0.000292435	0.00020499	0.000251061	0.000210688	0.000719513	2.60201e-05	0.000483205	4.14138e-05	0.000342065	4.34e-05	0.000222246	2.51167e-05	0.671571	0.0036312	**	0.475411	0.00126443	**	0.308884	6.02691e-06	***	0.707909	0.0152263	*	0.459942	0.00176004	**	0.64972
A_0004	Lactic acid	C00186,C00256,C01432	HMDB00190,HMDB01311	(S)-Lactate(-5.59); (R)-Lactate(-5.59); Lactate(-5.59);	C00186; C00256; C01432;	L-Lactic acid(-5.67); D-Lactic acid(-5.67);	HMDB00190; HMDB01311;		90.0281	10.9642	0.00644467	0.00657556	0.00717695	0.00692994	0.00712416	0.00622194	0.00413714	0.00448514	0.00464424	0.0068426	0.00677636	0.00675496	0.00777193	0.00775738	0.00774371	0.00674553	0.000389114	0.00442217	0.000259352	0.00679131	4.56925e-05	0.00775767	1.41102e-05	0.65557	4.06963e-05	***	1.00679	0.78706		1.15005	0.00138991	**	1.53574	0.0031625	**	1.75427	0.00195752	**	1.14229
A_0079				Adifoline(-9.1);	C09020;				423.123	9.19828	3.16218e-05	2.92402e-05	2.98557e-05	2.74691e-05	3.09485e-05	3.00921e-05	2.02667e-05	1.71071e-05	2.17088e-05	2.28116e-05	2.42623e-05	2.19257e-05	2.48573e-05	2.19592e-05	2.69165e-05	2.98712e-05	1.44518e-06	1.96942e-05	2.35368e-06	2.29999e-05	1.17966e-06	2.45777e-05	2.49047e-06	0.659303	0.00798223	**	0.769967	0.000615926	***	0.822787	0.0495491	*	1.16785	0.1196		1.24797	0.0692659		1.0686
C_0061									194.102	9.68271	0.000414626	0.00038266	0.000372754	0.000375405	0.000305227	0.000391251	0.000262586	0.000253339	0.000202012	0.000211316	0.000258233	0.000219893	0.000175665	0.000207747	0.000175836	0.000373654	3.67575e-05	0.000239312	3.26324e-05	0.000229814	2.49823e-05	0.000186416	1.84733e-05	0.640466	0.00331266	**	0.615046	0.000486171	***	0.4989	2.07815e-05	***	0.96031	0.710708		0.778964	0.0878409		0.811158
A_0033	Homovanillic acid	C05582	HMDB00118	Homovanillate(-2.38); 3-(4-Hydroxyphenyl)lactate(2.58); (R)-3-(4-Hydroxyphenyl)lactate(2.58); 3-(2,3-Dihydroxyphenyl)propanoate(2.58); 3-Methoxy-4-hydroxyphenylglycolaldehyde(2.58); 3,4-Dihydroxyphenylpropanoate(2.58); 2',6'-Dihydroxy-4'-methoxyacetophenone(2.58); cis-3-(3-Carboxyethenyl)-3,5-cyclohexadiene-1,2-diol(2.58);	C05582; C03672; C03964; C04044; C05583; C10447; C10680; C12622;	Homovanillic acid(-2.34); Isohomovanillic acid(2.62); 3,4-Dihydroxyhydrocinnamic acid(2.62); Hydroxyphenyllactic acid(2.62); 3-(3-hydroxyphenyl)-3-hydroxypropanoic acid(2.62); 3-Methoxy-4-hydroxyphenylglycolaldehyde(2.62);	HMDB00118; HMDB00333; HMDB00423; HMDB00755; HMDB02643; HMDB04061;		181.051	8.1492	3.43274e-05	3.40938e-05	3.62243e-05	3.37218e-05	4.0226e-05	3.17092e-05	2.02913e-05	1.8673e-05	2.16127e-05	2.52833e-05	2.46086e-05	2.80306e-05	2.67675e-05	3.11923e-05	3.22384e-05	3.50504e-05	2.91657e-06	2.01923e-05	1.4723e-06	2.59742e-05	1.81263e-06	3.00661e-05	2.90412e-06	0.576094	2.11106e-05	***	0.741051	0.00103727	**	0.857795	0.0707959		1.28634	0.013945	*	1.48898	0.0138495	*	1.15754
C_0076				L-Djenkolic acid(4.92);	C08275;				255.046	10.3963	0.000395057	0.000347012	0.000380063	0.000360613	0.00036195	0.000347582	0.000187489	0.000214916	0.000205961	0.000189417	0.000186207	0.000200624	0.000136565	0.000161558	0.000137735	0.00036538	1.88941e-05	0.000202789	1.39856e-05	0.000192083	7.56929e-06	0.000145286	1.41041e-05	0.555008	1.35451e-05	***	0.525707	2.52542e-07	***	0.39763	2.91047e-06	***	0.947207	0.325913		0.71644	0.00741633	**	0.756371
A_0015	2-Hydroxy-4-methylvaleric acid	C03264	HMDB00624	D-2-Hydroxyisocaproate(-0.99); Ethyl (R)-3-hydroxybutanoate(6.81); 6-Hydroxyhexanoic acid(6.81); Paraldehyde(6.81); 1,1-Diethyl-2-hydroxy-2-nitrosohydrazine(-3.02);	C03264; C03499; C06103; C07834; C13773;	D-Leucic acid(-0.65); 2-Hydroxy-3-methylpentanoic acid(7.14); (5R)-5-Hydroxyhexanoic acid(7.14); 5-Hydroxyhexanoic acid(7.14); Leucinic acid(7.14); Hydroxyisocaproic acid(7.14); 2-Hydroxycaproic acid(7.14); 2-Ethyl-2-Hydroxybutyric acid(7.14); (R)-3-Hydroxyhexanoic acid(7.14);	HMDB00624; HMDB00317; HMDB00409; HMDB00525; HMDB00665; HMDB00746; HMDB01624; HMDB01975; HMDB10718;		131.071	8.7712	4.65269e-05	4.22782e-05	4.89163e-05	4.96878e-05	5.06366e-05	4.10837e-05	1.56427e-05	1.89578e-05	2.10838e-05	2.7446e-05	2.70324e-05	3.16651e-05	3.85301e-05	3.88133e-05	4.30869e-05	4.65216e-05	4.00676e-06	1.85614e-05	2.74208e-06	2.87145e-05	2.56368e-06	4.01434e-05	2.55302e-06	0.398985	2.07582e-05	***	0.617229	0.000166267	***	0.862899	0.0264544	*	1.547	0.00951791	**	2.16273	0.000581517	***	1.39802
A_0010	2-Hydroxyvaleric acid	No ID	HMDB01863	5-Hydroxypentanoate(-2.93);	C02804;	2-Hydroxyvaleric acid(-0.23); 3-Hydroxy-2-methyl-[R-(R,S)]-butanoic acid(-2.96); 2-Methyl-3-hydroxybutyric acid(-2.96); 2-Ethylhydracrylic acid(-2.96); 2-Hydroxy-3-methylbutyric acid(-2.96); 3-Hydroxy-2-methyl-[S-(R,R)]-butanoic acid(-2.96); 3-Hydroxyvaleric acid(-2.96); Erythronilic acid(-2.96); 3-Hydroxyisovaleric acid(-2.96); 2-Hydroxy-2-methylbutyric acid(-2.96); 4-Hydroxyisovaleric acid(-2.9…	HMDB01863; HMDB00351; HMDB00354; HMDB00396; HMDB00407; HMDB00410; HMDB00531; HMDB00642; HMDB00754; HMDB01987; HMDB02011;		117.056	9.14431	0.000114095	9.79036e-05	0.000139951	0.000121188	0.000133662	0.000103424	4.48868e-05	4.48201e-05	5.08703e-05	7.60558e-05	6.76427e-05	6.62996e-05	9.24673e-05	0.000106767	0.000112399	0.000118371	1.65413e-05	4.6859e-05	3.47399e-06	6.99994e-05	5.28784e-06	0.000103878	1.02753e-05	0.395867	6.51305e-05	***	0.591357	0.000426148	***	0.877565	0.155617		1.49383	0.00514056	**	2.21682	0.00599414	**	1.48398
C_0075	Uridine	C00299	HMDB00296	Uridine(2.77); Pseudouridine(1.02); Spongouridine(1.02);	C00299; C02067; C16745;	Uridine(2.91); Pseudouridine(1.16);	HMDB00296; HMDB00767;		245.076	23.171	0.000193057	N.D.	N.D.	N.D.	N.D.	N.D.	N.D.	N.D.	N.D.	N.D.	0.000258649	N.D.	0.000511905	0.000498941	0.000475328	0.000193057	N.A.	N.D.	N.A.	0.000258649	N.A.	0.000495391	1.85449e-05	<1	N.A.		1.33976	N.A.		2.56603	N.A.		1<	N.A.		1<	N.A.		1.9153
A_0037	Isocitric acid	C00311	HMDB00193	Isocitrate(0.57); (1R,2S)-1-Hydroxypropane-1,2,3-tricarboxylate(2.29); 5-Dehydro-4-deoxy-D-glucarate(2.29); 2,5-Didehydro-D-gluconate(2.29); Carboxymethyloxysuccinate(2.29); 2-Dehydro-3-deoxy-D-glucarate(2.29); (4R,5S)-4,5,6-Trihydroxy-2,3-dioxohexanoate(2.29); (1S,2S)-1-Hydroxypropane-1,2,3-tricarboxylate(2.29);	C00311; C00451; C00679; C02780; C03600; C03921; C04575; C04617;	Isocitric acid(0.61); D-threo-Isocitric acid(2.33); Diketogulonic acid(2.33); 2,3-Diketo-L-gulonate(2.33);	HMDB00193; HMDB01874; HMDB05971; HMDB06511;		191.02	29.5733	4.86286e-05	5.06767e-05	6.01405e-05	N.D.	5.50747e-05	5.00128e-05	N.D.	N.D.	N.D.	5.08755e-05	4.69418e-05	4.70582e-05	5.34345e-05	5.00493e-05	N.D.	5.29067e-05	4.70843e-06	N.D.	N.A.	4.82918e-05	2.23826e-06	5.17419e-05	2.39366e-06	<1	N.A.		0.912774	0.111786		0.977985	0.688281		1<	N.A.		1<	N.A.		1.07144
C_0039	Spermidine	C00315	HMDB01257	Spermidine(1.51);	C00315;	Spermidine(1.5);	HMDB01257;		146.165	4.58389	2.23042e-05	N.D.	2.52679e-05	N.D.	2.61797e-05	N.D.	N.D.	N.D.	N.D.	N.D.	N.D.	N.D.	3.59681e-05	5.86084e-05	5.29674e-05	2.45839e-05	2.0263e-06	N.D.	N.A.	N.D.	N.A.	4.91813e-05	1.17854e-05	<1	N.A.		<1	N.A.		2.00055	0.0648132		N.A.	N.A.		1<	N.A.		1<
C_0053				4-Aminobiphenyl(5.02); Diphenylamine(5.02);	C10998; C11016;				170.096	7.84814	N.D.	N.D.	N.D.	N.D.	N.D.	N.D.	N.D.	N.D.	N.D.	0.00640396	0.00645885	0.00586901	0.0419206	0.0457939	0.0427485	N.D.	N.A.	N.D.	N.A.	0.00624394	0.000325853	0.0434876	0.00203969	N.A.	N.A.		1<	N.A.		1<	N.A.		1<	N.A.		1<	N.A.		6.96478
C_0054				1-Methyl-4-phenyl-1,2,3,6-tetrahydropyridine(7.04); Norselegiline(7.04);	C04599; C15476;				174.127	7.86693	N.D.	N.D.	N.D.	N.D.	N.D.	N.D.	N.D.	N.D.	N.D.	0.00082879	0.000919272	0.000661474	0.00530572	0.00527218	0.00509589	N.D.	N.A.	N.D.	N.A.	0.000803179	0.000130793	0.0052246	0.000112717	N.A.	N.A.		1<	N.A.		1<	N.A.		1<	N.A.		1<	N.A.		6.5049
A_0045	Ribulose 5-phosphate	C00199,C01101	HMDB00618	D-Ribulose 5-phosphate(0.86); L-Ribulose 5-phosphate(0.86); D-Xylulose 5-phosphate(-0.99); alpha-D-Ribose 1-phosphate(-0.99); D-Arabinose 5-phosphate(-0.99); L-Xylulose 5-phosphate(-0.99); alpha-D-Ribose 5-phosphate(-0.99); alpha-D-Xylose 1-phosphate(-0.99); beta-L-Arabinose 1-phosphate(-0.99); L-Arabinose 1-phosphate(-0.99); alpha-L-Arabinose 1-phosphate(-0.99); L-Xylulose 1-phosphate(-0.99); D-…	C00199; C01101; C00231; C00620; C01112; C03291; C03736; C03737; C03906; C06238; C06239; C06441; C06814;	D-Ribulose 5-phosphate(0.65); Xylulose 5-phosphate(-1.21); Ribose 1-phosphate(-1.21); D-Xylulose 1-phosphate(-1.21); D-Arabinose 5-phosphate(-1.21); Beta-L-arabinose 1-phosphate(-1.21);	HMDB00618; HMDB00868; HMDB01489; HMDB06534; HMDB11734; HMDB12195;		229.011	11.0314	N.D.	N.D.	N.D.	N.D.	N.D.	N.D.	N.D.	N.D.	N.D.	N.D.	N.D.	N.D.	1.24375e-05	1.1875e-05	1.195e-05	N.D.	N.A.	N.D.	N.A.	N.D.	N.A.	1.20875e-05	3.0542e-07	N.A.	N.A.		N.A.	N.A.		1<	N.A.		N.A.	N.A.		1<	N.A.		1<
C_0036	Hypoxanthine	C00262	HMDB00157	Hypoxanthine(6.18); Threonate(-2.64);	C00262; C01620;	Hypoxanthine(6.27); Erythronic acid(-2.86); Threonic acid(-2.86);	HMDB00157; HMDB00613; HMDB00943;		137.045	11.4516	N.D.	N.D.	N.D.	N.D.	N.D.	N.D.	N.D.	N.D.	N.D.	N.D.	N.D.	N.D.	0.00019493	0.000227864	0.000218958	N.D.	N.A.	N.D.	N.A.	N.D.	N.A.	0.000213917	1.7036e-05	N.A.	N.A.		N.A.	N.A.		1<	N.A.		N.A.	N.A.		1<	N.A.		1<
Notes:
Capital letter of ID indicates analysis mode. C and A are cation and anion analyses, respectively.
N.D.: Not Detected.
N.A.: Not Available.
† Candidate metabolites annotated according to the HMT metabolite database based on m/z values with MTs of detected peaks.
‡ Candidate metabolites annotated according to the KEGG database, HMDB database and peptides list based on m/z values of detected peaks. (The numbers in parentheses express error ppm of m/z values.)
¶ Ratio of mean values of two groups expressing the former divided by the latter.
|| Welch's t-test. *P<0.05, **P<0.01, ***P<0.001.
13C relative area was used for lactic acid as its peak intensity was saturated.
[truncated: 2 more columns]

## Sheet: Table 1B
Table 1B Relative quantification data of culture supernatants
ID	Metabolite	KEGG ID	HMDB ID	Concentration (μM)																							Comparative Analysis
				0 hour						MPP+ 0 µM			MPP+ 30 µM			MPP+ 300 µM			0 hour		MPP+ 0 µM		MPP+ 30 µM		MPP+ 300 µM		MPP+ 0 µM vs 0 h			MPP+ 30 µM vs 0 h			MPP+ 300 µM vs 0 hour			MPP+ 30 µM vs MPP+ 0 µM			MPP+ 300 µM vs MPP+ 0 µM			MPP+ 300 µM vs MPP+ 30 µM
				#1	#2	#3	#4	#5	#6	#1	#2	#3	#1	#2	#3	#1	#2	#3	Mean	S.D.	Mean	S.D.	Mean	S.D.	Mean	S.D.	Ratio ¶	p-value ||		Ratio ¶	p-value ||		Ratio ¶	p-value ||		Ratio ¶	p-value ||		Ratio ¶	p-value ||		Ratio ¶	p-value ||
A_0001	Glyoxylic acid	C00048	HMDB00119	N.D.	N.D.	N.D.	N.D.	N.D.	N.D.	N.D.	N.D.	N.D.	N.D.	N.D.	N.D.	N.D.	N.D.	N.D.	N.D.	N.A.	N.D.	N.A.	N.D.	N.A.	N.D.	N.A.	N.A.	N.A.		N.A.	N.A.		N.A.	N.A.		N.A.	N.A.		N.A.	N.A.		N.A.	N.A.
A_0002	Glycolic acid	C00160	HMDB00115	N.D.	N.D.	N.D.	N.D.	N.D.	N.D.	N.D.	N.D.	N.D.	N.D.	N.D.	N.D.	N.D.	N.D.	N.D.	N.D.	N.A.	N.D.	N.A.	N.D.	N.A.	N.D.	N.A.	N.A.	N.A.		N.A.	N.A.		N.A.	N.A.		N.A.	N.A.		N.A.	N.A.		N.A.	N.A.
A_0003	Pyruvic acid	C00022	HMDB00243	331.654	388.531	335.316	375.574	335.587	358.497	453.34	482.913	528.972	318.334	316.185	300.196	243.063	247.643	233.221	354.193	23.9386	488.408	38.1145	311.572	9.90983	241.309	7.36945	1.37893	0.0133735	*	0.879666	0.00710016	**	0.681291	2.4676e-05	***	0.637933	0.0111133	*	0.494072	0.00627019	**	0.774488	0.000875209	***
A_0004	Lactic acid	C00186,C00256,C01432	HMDB00190,HMDB01311	29593.3	30194.3	32955.8	31821.6	32713.4	28570.5	18997.3	20595.3	21325.9	31420.5	31116.4	31018.1	35687.9	35621.1	35558.3	30974.8	1786.77	20306.2	1190.92	31185	209.816	35622.5	64.7925	0.65557	4.06963e-05	***	1.00679	0.78706		1.15005	0.00138991	**	1.53574	0.0031625	**	1.75427	0.00195752	**	1.14229	0.000277994	***
A_0005	3-Hydroxybutyric acid	C01089,C03197	HMDB00011,HMDB00357,HMDB00442	17.055	16.707	17.7987	18.0976	17.6014	18.4842	20.9361	20.0378	24.4405	12.0989	10.7267	12.3412	11.118	11.3954	10.9604	17.624	0.657268	21.8048	2.32635	11.7223	0.87065	11.158	0.220236	1.23722	0.0841487		0.665133	0.00144511	**	0.633113	1.94352e-07	***	0.537601	0.00986382	**	0.51172	0.0148954	*	0.951858	0.37896
A_0006	2-Hydroxybutyric acid	C05984	HMDB00008	9.6556	9.46654	10.8934	11.4285	11.156	9.73946	7.26063	6.8262	8.33203	7.74707	6.91002	7.7269	7.09125	7.03232	7.71414	10.3899	0.864186	7.47296	0.775039	7.46133	0.477551	7.27924	0.37779	0.71925	0.00482587	**	0.718131	0.000384029	***	0.700605	0.000137638	***	0.998444	0.983616		0.974077	0.723974		0.975595	0.633178
A_0007	Fumaric acid	C00122	HMDB00134	5.61392	6.74947	5.38179	5.23562	6.33403	4.82965	4.78859	N.D.	6.73478	5.04697	4.69456	N.D.	8.60895	7.76355	7.56482	5.69075	0.718985	5.76168	1.37617	4.87076	0.249197	7.97911	0.554436	1.01247	0.954219		0.85591	0.0565302		1.40212	0.00277819	**	0.845372	0.52559		1.38486	0.238065		1.63816	0.00403492	**
A_0008	2-Oxoisovaleric acid	C00141	HMDB00019	48.5215	51.1338	44.4111	46.4076	43.2992	48.1822	35.8326	35.3577	39.3419	31.1331	30.2571	26.8302	38.9444	36.1574	37.0032	46.9926	2.88269	36.8441	2.17617	29.4068	2.27402	37.3683	1.42895	0.784041	0.00154416	**	0.625775	0.000143062	***	0.795197	0.000289986	***	0.798142	0.0150011	*	1.01423	0.74745		1.27074	0.0107237	*
A_0009	Succinic acid	C00042	HMDB00254	78.4193	75.7258	74.4424	74.2297	73.1721	78.7615	72.8305	67.8459	82.5972	77.2743	75.2891	74.5834	76.6061	71.0668	78.5698	75.7918	2.31738	74.4245	7.50374	75.7156	1.39527	75.4142	3.89093	0.98196	0.784678		0.998995	0.952966		0.995018	0.887602		1.01735	0.795539		1.0133	0.852251		0.99602	0.908935
A_0016	Malic acid	C00149,C00497,C00711	HMDB00156,HMDB00744	27.7465	26.9213	29.1598	29.4922	29.7289	27.5429	23.6966	24.1964	26.9656	29.2146	26.9339	26.7011	29.6786	29.2321	31.8004	28.4319	1.17289	24.9529	1.76089	27.6165	1.38884	30.237	1.37221	0.877635	0.0552173		0.97132	0.438357		1.06349	0.132153		1.10675	0.112589		1.21177	0.0167081	*	1.09489	0.0807223
A_0020	2-Oxoglutaric acid	C00026	HMDB00208	19.6923	18.6981	23.5788	23.53	22.3068	22.9224	N.D.	13.1764	15.0983	13.9578	N.D.	N.D.	13.2379	11.4329	12.2254	21.7881	2.08503	14.1373	1.35904	13.9578	N.A.	12.2987	0.904735	0.648858	0.0110654	*	0.640615	N.A.		0.564472	3.0076e-05	***	0.987296	N.A.		0.869947	0.263913		0.881141	N.A.
A_0025	Phosphoenolpyruvic acid	C00074	HMDB00263	N.D.	N.D.	N.D.	N.D.	N.D.	N.D.	N.D.	N.D.	N.D.	N.D.	N.D.	N.D.	N.D.	N.D.	N.D.	N.D.	N.A.	N.D.	N.A.	N.D.	N.A.	N.D.	N.A.	N.A.	N.A.		N.A.	N.A.		N.A.	N.A.		N.A.	N.A.		N.A.	N.A.		N.A.	N.A.
A_0027	Dihydroxyacetone phosphate	C00111	HMDB01473	N.D.	N.D.	N.D.	N.D.	N.D.	N.D.	N.D.	N.D.	N.D.	N.D.	N.D.	N.D.	N.D.	N.D.	N.D.	N.D.	N.A.	N.D.	N.A.	N.D.	N.A.	N.D.	N.A.	N.A.	N.A.		N.A.	N.A.		N.A.	N.A.		N.A.	N.A.		N.A.	N.A.		N.A.	N.A.
A_0028	Glyceraldehyde 3-phosphate	C00118,C00661	HMDB01112	N.D.	N.D.	N.D.	N.D.	N.D.	N.D.	N.D.	N.D.	N.D.	N.D.	N.D.	N.D.	N.D.	N.D.	N.D.	N.D.	N.A.	N.D.	N.A.	N.D.	N.A.	N.D.	N.A.	N.A.	N.A.		N.A.	N.A.		N.A.	N.A.		N.A.	N.A.		N.A.	N.A.		N.A.	N.A.
A_0029	Glycerol 3-phosphate	C00093	HMDB00126	2.06499	2.06727	2.57153	2.38393	2.21743	1.91195	1.21748	2.05134	2.28945	1.51187	2.19453	2.49384	2.06133	2.27058	2.08456	2.20285	0.241222	1.85276	0.562897	2.06675	0.503301	2.13882	0.114695	0.841073	0.395904		0.938215	0.693201		0.970935	0.606313		1.1155	0.649543		1.1544	0.473242		1.03488	0.829537
A_0030	cis-Aconitic acid	C00417	HMDB00072	2.64625	2.66513	2.69361	2.97086	3.01045	2.72708	2.18895	2.35898	2.31501	2.03419	2.38589	2.28953	2.4934	2.16434	2.71608	2.78556	0.161679	2.28765	0.0882555	2.23654	0.181737	2.45794	0.277575	0.82125	0.00064151	***	0.802903	0.0138831	*	0.882385	0.165058		0.977659	0.691915		1.07444	0.402214		1.09899	0.321503
A_0034	3-Phosphoglyceric acid	C00197	HMDB00807	N.D.	N.D.	N.D.	N.D.	N.D.	N.D.	N.D.	N.D.	N.D.	N.D.	N.D.	N.D.	N.D.	N.D.	N.D.	N.D.	N.A.	N.D.	N.A.	N.D.	N.A.	N.D.	N.A.	N.A.	N.A.		N.A.	N.A.		N.A.	N.A.		N.A.	N.A.		N.A.	N.A.		N.A.	N.A.
A_0035	2-Phosphoglyceric acid	C00631	HMDB03391	N.D.	N.D.	N.D.	N.D.	N.D.	N.D.	N.D.	N.D.	N.D.	N.D.	N.D.	N.D.	N.D.	N.D.	N.D.	N.D.	N.A.	N.D.	N.A.	N.D.	N.A.	N.D.	N.A.	N.A.	N.A.		N.A.	N.A.		N.A.	N.A.		N.A.	N.A.		N.A.	N.A.		N.A.	N.A.
A_0036	Citric acid	C00158	HMDB00094	73.7365	71.1019	76.6342	75.5805	74.2792	75.021	65.2365	61.3912	71.91	61.4589	59.2765	60.085	58.5665	56.732	54.7242	74.3922	1.90279	66.1792	5.32237	60.2735	1.10333	56.6742	1.92178	0.889599	0.108049		0.810212	3.82985e-06	***	0.76183	0.000182369	***	0.910761	0.190441		0.856375	0.0768389		0.940285	0.0625302
A_0037	Isocitric acid	C00311	HMDB00193	2.76503	2.8815	3.4196	N.D.	3.13157	2.84375	N.D.	N.D.	N.D.	2.8928	2.66913	2.67574	3.0383	2.84582	N.D.	3.00829	0.267723	N.D.	N.A.	2.74589	0.127268	2.94206	0.136104	<1	N.A.		0.912774	0.111786		0.977985	0.688281		1<	N.A.		1<	N.A.		1.07144	0.238445
A_0040	Gluconic acid	C00257	HMDB00625	3.70545	3.98308	3.66719	3.58113	3.83184	3.63612	2.93894	2.92468	3.15236	3.0004	2.87907	3.08648	2.63339	2.80965	2.63571	3.73413	0.148215	3.00533	0.127536	2.98865	0.104203	2.69292	0.101098	0.804826	0.000765275	***	0.800358	0.000157984	***	0.721162	1.94199e-05	***	0.99445	0.869586		0.896048	0.0315635	*	0.901049	0.0243107	*
A_0042	Erythrose 4-phosphate	C00279,C03604	HMDB01321	N.D.	N.D.	N.D.	N.D.	N.D.	N.D.	N.D.	N.D.	N.D.	N.D.	N.D.	N.D.	N.D.	N.D.	N.D.	N.D.	N.A.	N.D.	N.A.	N.D.	N.A.	N.D.	N.A.	N.A.	N.A.		N.A.	N.A.		N.A.	N.A.		N.A.	N.A.		N.A.	N.A.		N.A.	N.A.
A_0045	Ribulose 5-phosphate	C00199,C01101	HMDB00618	N.D.	N.D.	N.D.	N.D.	N.D.	N.D.	N.D.	N.D.	N.D.	N.D.	N.D.	N.D.	0.96068	0.917232	0.923025	N.D.	N.A.	N.D.	N.A.	N.D.	N.A.	0.933646	0.0235908	N.A.	N.A.		N.A.	N.A.		1<	N.A.		N.A.	N.A.		1<	N.A.		1<	N.A.
A_0046	Ribose 5-phosphate	C00117	HMDB01548	N.D.	N.D.	N.D.	N.D.	N.D.	N.D.	N.D.	N.D.	N.D.	N.D.	N.D.	N.D.	N.D.	N.D.	N.D.	N.D.	N.A.	N.D.	N.A.	N.D.	N.A.	N.D.	N.A.	N.A.	N.A.		N.A.	N.A.		N.A.	N.A.		N.A.	N.A.		N.A.	N.A.		N.A.	N.A.
A_0048	Fructose 6-phosphate	C05345,C00085	HMDB00124	N.D.	N.D.	N.D.	N.D.	N.D.	N.D.	N.D.	N.D.	N.D.	N.D.	N.D.	N.D.	N.D.	N.D.	N.D.	N.D.	N.A.	N.D.	N.A.	N.D.	N.A.	N.D.	N.A.	N.A.	N.A.		N.A.	N.A.		N.A.	N.A.		N.A.	N.A.		N.A.	N.A.		N.A.	N.A.
A_0049	Glucose 1-phosphate	C00103	HMDB01586	N.D.	N.D.	N.D.	N.D.	N.D.	N.D.	N.D.	N.D.	N.D.	N.D.	N.D.	N.D.	N.D.	N.D.	N.D.	N.D.	N.A.	N.D.	N.A.	N.D.	N.A.	N.D.	N.A.	N.A.	N.A.		N.A.	N.A.		N.A.	N.A.		N.A.	N.A.		N.A.	N.A.		N.A.	N.A.
A_0050	Glucose 6-phosphate	C00668,C01172,C00092	HMDB01401	N.D.	N.D.	N.D.	N.D.	N.D.	N.D.	N.D.	N.D.	N.D.	N.D.	N.D.	N.D.	N.D.	N.D.	N.D.	N.D.	N.A.	N.D.	N.A.	N.D.	N.A.	N.D.	N.A.	N.A.	N.A.		N.A.	N.A.		N.A.	N.A.		N.A.	N.A.		N.A.	N.A.		N.A.	N.A.
A_0052	6-Phosphogluconic acid	C00345	HMDB01316	N.D.	N.D.	N.D.	N.D.	N.D.	N.D.	N.D.	N.D.	N.D.	N.D.	N.D.	N.D.	N.D.	N.D.	N.D.	N.D.	N.A.	N.D.	N.A.	N.D.	N.A.	N.D.	N.A.	N.A.	N.A.		N.A.	N.A.		N.A.	N.A.		N.A.	N.A.		N.A.	N.A.		N.A.	N.A.
A_0054	Sedoheptulose 7-phosphate	C05382	HMDB01068	N.D.	N.D.	N.D.	N.D.	N.D.	N.D.	N.D.	N.D.	N.D.	N.D.	N.D.	N.D.	N.D.	N.D.	N.D.	N.D.	N.A.	N.D.	N.A.	N.D.	N.A.	N.D.	N.A.	N.A.	N.A.		N.A.	N.A.		N.A.	N.A.		N.A.	N.A.		N.A.	N.A.		N.A.	N.A.
A_0058	dTMP	C00364	HMDB01227	N.D.	N.D.	N.D.	N.D.	N.D.	N.D.	N.D.	N.D.	N.D.	N.D.	N.D.	N.D.	N.D.	N.D.	N.D.	N.D.	N.A.	N.D.	N.A.	N.D.	N.A.	N.D.	N.A.	N.A.	N.A.		N.A.	N.A.		N.A.	N.A.		N.A.	N.A.		N.A.	N.A.		N.A.	N.A.
A_0059	CMP	C00055	HMDB00095	N.D.	N.D.	N.D.	N.D.	N.D.	N.D.	N.D.	N.D.	N.D.	N.D.	N.D.	N.D.	N.D.	N.D.	N.D.	N.D.	N.A.	N.D.	N.A.	N.D.	N.A.	N.D.	N.A.	N.A.	N.A.		N.A.	N.A.		N.A.	N.A.		N.A.	N.A.		N.A.	N.A.		N.A.	N.A.
A_0060	UMP	C00105	HMDB00288	N.D.	N.D.	N.D.	N.D.	N.D.	N.D.	N.D.	N.D.	N.D.	N.D.	N.D.	N.D.	N.D.	N.D.	N.D.	N.D.	N.A.	N.D.	N.A.	N.D.	N.A.	N.D.	N.A.	N.A.	N.A.		N.A.	N.A.		N.A.	N.A.		N.A.	N.A.		N.A.	N.A.		N.A.	N.A.
A_0061	cAMP	C00575	HMDB00058	N.D.	N.D.	N.D.	N.D.	N.D.	N.D.	N.D.	N.D.	N.D.	N.D.	N.D.	N.D.	N.D.	N.D.	N.D.	N.D.	N.A.	N.D.	N.A.	N.D.	N.A.	N.D.	N.A.	N.A.	N.A.		N.A.	N.A.		N.A.	N.A.		N.A.	N.A.		N.A.	N.A.		N.A.	N.A.
A_0065	Fructose 1,6-diphosphate	C00354	HMDB01058	N.D.	N.D.	N.D.	N.D.	N.D.	N.D.	N.D.	N.D.	N.D.	N.D.	N.D.	N.D.	N.D.	N.D.	N.D.	N.D.	N.A.	N.D.	N.A.	N.D.	N.A.	N.D.	N.A.	N.A.	N.A.		N.A.	N.A.		N.A.	N.A.		N.A.	N.A.		N.A.	N.A.		N.A.	N.A.
A_0066	cGMP	C00942	HMDB01314	N.D.	N.D.	N.D.	N.D.	N.D.	N.D.	N.D.	N.D.	N.D.	N.D.	N.D.	N.D.	N.D.	N.D.	N.D.	N.D.	N.A.	N.D.	N.A.	N.D.	N.A.	N.D.	N.A.	N.A.	N.A.		N.A.	N.A.		N.A.	N.A.		N.A.	N.A.		N.A.	N.A.		N.A.	N.A.
A_0067	AMP	C00020	HMDB00045	N.D.	N.D.	N.D.	N.D.	N.D.	N.D.	N.D.	N.D.	N.D.	N.D.	N.D.	N.D.	N.D.	N.D.	N.D.	N.D.	N.A.	N.D.	N.A.	N.D.	N.A.	N.D.	N.A.	N.A.	N.A.		N.A.	N.A.		N.A.	N.A.		N.A.	N.A.		N.A.	N.A.		N.A.	N.A.
A_0068	IMP	C00130	HMDB00175	N.D.	N.D.	N.D.	N.D.	N.D.	N.D.	N.D.	N.D.	N.D.	N.D.	N.D.	N.D.	N.D.	N.D.	N.D.	N.D.	N.A.	N.D.	N.A.	N.D.	N.A.	N.D.	N.A.	N.A.	N.A.		N.A.	N.A.		N.A.	N.A.		N.A.	N.A.		N.A.	N.A.		N.A.	N.A.
A_0071	GMP	C00144	HMDB01397	N.D.	N.D.	N.D.	N.D.	N.D.	N.D.	N.D.	N.D.	N.D.	N.D.	N.D.	N.D.	N.D.	N.D.	N.D.	N.D.	N.A.	N.D.	N.A.	N.D.	N.A.	N.D.	N.A.	N.A.	N.A.		N.A.	N.A.		N.A.	N.A.		N.A.	N.A.		N.A.	N.A.		N.A.	N.A.
A_0072	CoA_divalent	C00010	HMDB01423	N.D.	N.D.	N.D.	N.D.	N.D.	N.D.	N.D.	N.D.	N.D.	N.D.	N.D.	N.D.	N.D.	N.D.	N.D.	N.D.	N.A.	N.D.	N.A.	N.D.	N.A.	N.D.	N.A.	N.A.	N.A.		N.A.	N.A.		N.A.	N.A.		N.A.	N.A.		N.A.	N.A.		N.A.	N.A.
A_0073	PRPP	C00119	HMDB00280	N.D.	N.D.	N.D.	N.D.	N.D.	N.D.	N.D.	N.D.	N.D.	N.D.	N.D.	N.D.	N.D.	N.D.	N.D.	N.D.	N.A.	N.D.	N.A.	N.D.	N.A.	N.D.	N.A.	N.A.	N.A.		N.A.	N.A.		N.A.	N.A.		N.A.	N.A.		N.A.	N.A.		N.A.	N.A.
A_0074	dTDP	C00363	HMDB01274	N.D.	N.D.	N.D.	N.D.	N.D.	N.D.	N.D.	N.D.	N.D.	N.D.	N.D.	N.D.	N.D.	N.D.	N.D.	N.D.	N.A.	N.D.	N.A.	N.D.	N.A.	N.D.	N.A.	N.A.	N.A.		N.A.	N.A.		N.A.	N.A.		N.A.	N.A.		N.A.	N.A.		N.A.	N.A.
A_0075	CDP	C00112	HMDB01546	N.D.	N.D.	N.D.	N.D.	N.D.	N.D.	N.D.	N.D.	N.D.	N.D.	N.D.	N.D.	N.D.	N.D.	N.D.	N.D.	N.A.	N.D.	N.A.	N.D.	N.A.	N.D.	N.A.	N.A.	N.A.		N.A.	N.A.		N.A.	N.A.		N.A.	N.A.		N.A.	N.A.		N.A.	N.A.
A_0076	UDP	C00015	HMDB00295	N.D.	N.D.	N.D.	N.D.	N.D.	N.D.	N.D.	N.D.	N.D.	N.D.	N.D.	N.D.	N.D.	N.D.	N.D.	N.D.	N.A.	N.D.	N.A.	N.D.	N.A.	N.D.	N.A.	N.A.	N.A.		N.A.	N.A.		N.A.	N.A.		N.A.	N.A.		N.A.	N.A.		N.A.	N.A.
A_0077	Acetyl CoA_divalent	C00024	HMDB01206	N.D.	N.D.	N.D.	N.D.	N.D.	N.D.	N.D.	N.D.	N.D.	N.D.	N.D.	N.D.	N.D.	N.D.	N.D.	N.D.	N.A.	N.D.	N.A.	N.D.	N.A.	N.D.	N.A.	N.A.	N.A.		N.A.	N.A.		N.A.	N.A.		N.A.	N.A.		N.A.	N.A.		N.A.	N.A.
A_0081	Malonyl CoA_divalent	C00083	HMDB01175	N.D.	N.D.	N.D.	N.D.	N.D.	N.D.	N.D.	N.D.	N.D.	N.D.	N.D.	N.D.	N.D.	N.D.	N.D.	N.D.	N.A.	N.D.	N.A.	N.D.	N.A.	N.D.	N.A.	N.A.	N.A.		N.A.	N.A.		N.A.	N.A.		N.A.	N.A.		N.A.	N.A.		N.A.	N.A.
A_0082	ADP	C00008	HMDB01341	N.D.	N.D.	N.D.	N.D.	N.D.	N.D.	N.D.	N.D.	N.D.	N.D.	N.D.	N.D.	N.D.	N.D.	N.D.	N.D.	N.A.	N.D.	N.A.	N.D.	N.A.	N.D.	N.A.	N.A.	N.A.		N.A.	N.A.		N.A.	N.A.		N.A.	N.A.		N.A.	N.A.		N.A.	N.A.
A_0083	GDP	C00035	HMDB01201	N.D.	N.D.	N.D.	N.D.	N.D.	N.D.	N.D.	N.D.	N.D.	N.D.	N.D.	N.D.	N.D.	N.D.	N.D.	N.D.	N.A.	N.D.	N.A.	N.D.	N.A.	N.D.	N.A.	N.A.	N.A.		N.A.	N.A.		N.A.	N.A.		N.A.	N.A.		N.A.	N.A.		N.A.	N.A.
A_0084	dCTP	C00458	HMDB00998	N.D.	N.D.	N.D.	N.D.	N.D.	N.D.	N.D.	N.D.	N.D.	N.D.	N.D.	N.D.	N.D.	N.D.	N.D.	N.D.	N.A.	N.D.	N.A.	N.D.	N.A.	N.D.	N.A.	N.A.	N.A.		N.A.	N.A.		N.A.	N.A.		N.A.	N.A.		N.A.	N.A.		N.A.	N.A.
A_0085	dTTP	C00459	HMDB01342	N.D.	N.D.	N.D.	N.D.	N.D.	N.D.	N.D.	N.D.	N.D.	N.D.	N.D.	N.D.	N.D.	N.D.	N.D.	N.D.	N.A.	N.D.	N.A.	N.D.	N.A.	N.D.	N.A.	N.A.	N.A.		N.A.	N.A.		N.A.	N.A.		N.A.	N.A.		N.A.	N.A.		N.A.	N.A.
A_0086	CTP	C00063	HMDB00082	N.D.	N.D.	N.D.	N.D.	N.D.	N.D.	N.D.	N.D.	N.D.	N.D.	N.D.	N.D.	N.D.	N.D.	N.D.	N.D.	N.A.	N.D.	N.A.	N.D.	N.A.	N.D.	N.A.	N.A.	N.A.		N.A.	N.A.		N.A.	N.A.		N.A.	N.A.		N.A.	N.A.		N.A.	N.A.
A_0087	UTP	C00075	HMDB00285	N.D.	N.D.	N.D.	N.D.	N.D.	N.D.	N.D.	N.D.	N.D.	N.D.	N.D.	N.D.	N.D.	N.D.	N.D.	N.D.	N.A.	N.D.	N.A.	N.D.	N.A.	N.D.	N.A.	N.A.	N.A.		N.A.	N.A.		N.A.	N.A.		N.A.	N.A.		N.A.	N.A.		N.A.	N.A.
A_0088	dATP	C00131	HMDB01532	N.D.	N.D.	N.D.	N.D.	N.D.	N.D.	N.D.	N.D.	N.D.	N.D.	N.D.	N.D.	N.D.	N.D.	N.D.	N.D.	N.A.	N.D.	N.A.	N.D.	N.A.	N.D.	N.A.	N.A.	N.A.		N.A.	N.A.		N.A.	N.A.		N.A.	N.A.		N.A.	N.A.		N.A.	N.A.
A_0089	ATP	C00002	HMDB00538	N.D.	N.D.	N.D.	N.D.	N.D.	N.D.	N.D.	N.D.	N.D.	N.D.	N.D.	N.D.	N.D.	N.D.	N.D.	N.D.	N.A.	N.D.	N.A.	N.D.	N.A.	N.D.	N.A.	N.A.	N.A.		N.A.	N.A.		N.A.	N.A.		N.A.	N.A.		N.A.	N.A.		N.A.	N.A.
A_0091	GTP	C00044	HMDB01273	N.D.	N.D.	N.D.	N.D.	N.D.	N.D.	N.D.	N.D.	N.D.	N.D.	N.D.	N.D.	N.D.	N.D.	N.D.	N.D.	N.A.	N.D.	N.A.	N.D.	N.A.	N.D.	N.A.	N.A.	N.A.		N.A.	N.A.		N.A.	N.A.		N.A.	N.A.		N.A.	N.A.		N.A.	N.A.
A_0093	NAD+	C00003	HMDB00902	N.D.	N.D.	N.D.	N.D.	N.D.	N.D.	N.D.	N.D.	N.D.	N.D.	N.D.	N.D.	N.D.	N.D.	N.D.	N.D.	N.A.	N.D.	N.A.	N.D.	N.A.	N.D.	N.A.	N.A.	N.A.		N.A.	N.A.		N.A.	N.A.		N.A.	N.A.		N.A.	N.A.		N.A.	N.A.
A_0094	NADP+	C00006	HMDB00217	N.D.	N.D.	N.D.	N.D.	N.D.	N.D.	N.D.	N.D.	N.D.	N.D.	N.D.	N.D.	N.D.	N.D.	N.D.	N.D.	N.A.	N.D.	N.A.	N.D.	N.A.	N.D.	N.A.	N.A.	N.A.		N.A.	N.A.		N.A.	N.A.		N.A.	N.A.		N.A.	N.A.		N.A.	N.A.
C_0002	Gly	C00037	HMDB00123	551.476	528.4	553.675	546.693	484.161	527.485	500.291	524.991	514.253	544.663	528.705	498.607	505.764	540.166	507.517	531.982	26.0265	513.179	12.3849	523.992	23.3868	517.816	19.376	0.964655	0.185645		0.98498	0.663317		0.973371	0.397285		1.02107	0.529537		1.00904	0.747416		0.988214	0.743038
C_0004	Putrescine	C00134	HMDB01414	3.01498	3.01522	2.83358	3.05622	2.72412	2.03532	2.75911	2.5638	3.65184	4.3854	3.38412	4.66593	4.97078	5.47507	5.62262	2.77991	0.386622	2.99158	0.580079	4.14515	0.673829	5.35615	0.341805	1.07614	0.608425		1.49111	0.0555207		1.92674	0.000242845	***	1.3856	0.0894002		1.79041	0.00712125	**	1.29215	0.0701324
C_0005	Sarcosine	C00213	HMDB00271	N.D.	N.D.	N.D.	N.D.	N.D.	N.D.	N.D.	N.D.	N.D.	N.D.	N.D.	N.D.	N.D.	N.D.	N.D.	N.D.	N.A.	N.D.	N.A.	N.D.	N.A.	N.D.	N.A.	N.A.	N.A.		N.A.	N.A.		N.A.	N.A.		N.A.	N.A.		N.A.	N.A.		N.A.	N.A.
C_0006	Ala	C00041,C00133,C01401	HMDB00161,HMDB01310	978.111	933.269	1000.69	1054.83	951.825	919.611	891.425	963.431	1038.29	907.04	904.571	863.534	713.484	801.969	757.124	973.055	49.7311	964.381	73.4355	891.715	24.4365	757.526	44.2437	0.991086	0.865524		0.916407	0.0134507	*	0.778502	0.00165074	**	0.92465	0.222774		0.785504	0.0208777	*	0.849515	0.0177805	*
C_0007	β-Ala	C00099	HMDB00056	N.D.	N.D.	N.D.	N.D.	N.D.	N.D.	N.D.	N.D.	N.D.	N.D.	N.D.	N.D.	N.D.	N.D.	N.D.	N.D.	N.A.	N.D.	N.A.	N.D.	N.A.	N.D.	N.A.	N.A.	N.A.		N.A.	N.A.		N.A.	N.A.		N.A.	N.A.		N.A.	N.A.		N.A.	N.A.
C_0009	GABA	C00334	HMDB00112	N.D.	N.D.	N.D.	N.D.	N.D.	N.D.	N.D.	N.D.	N.D.	N.D.	N.D.	N.D.	N.D.	N.D.	N.D.	N.D.	N.A.	N.D.	N.A.	N.D.	N.A.	N.D.	N.A.	N.A.	N.A.		N.A.	N.A.		N.A.	N.A.		N.A.	N.A.		N.A.	N.A.		N.A.	N.A.
C_0010	N,N-Dimethylglycine	C01026	HMDB00092	N.D.	N.D.	N.D.	N.D.	N.D.	N.D.	N.D.	N.D.	N.D.	N.D.	N.D.	N.D.	N.D.	N.D.	N.D.	N.D.	N.A.	N.D.	N.A.	N.D.	N.A.	N.D.	N.A.	N.A.	N.A.		N.A.	N.A.		N.A.	N.A.		N.A.	N.A.		N.A.	N.A.		N.A.	N.A.
C_0012	Choline	C00114	HMDB00097	3.09431	2.4067	1.38277	1.7227	1.7121	3.34558	1.67061	2.06105	1.53767	21.154	21.8256	14.9635	39.403	39.1	35.0353	2.27736	0.806559	1.75645	0.272041	19.3144	3.78293	37.8461	2.43897	0.771264	0.198425		8.48104	0.0144207	*	16.6184	0.000942807	***	10.9963	0.0147508	*	21.547	0.0013526	**	1.95948	0.00363482	**
C_0013	Ser	C00065,C00716,C00740	HMDB00187,HMDB03406	79.6303	98.92	63.5222	73.2748	61.7859	86.0969	133.079	159.927	141.117	221.23	229.707	189.251	294.979	315.006	291.301	77.205	14.1202	144.708	13.7791	213.396	21.3353	300.429	12.7576	1.87433	0.00198043	**	2.76402	0.0023899	**	3.89131	6.24326e-06	***	1.47467	0.0136394	*	2.07611	0.000141761	***	1.40784	0.0070019	**
C_0014	Cytosine	C00380	HMDB00630	N.D.	N.D.	N.D.	N.D.	N.D.	N.D.	N.D.	N.D.	N.D.	N.D.	N.D.	N.D.	N.D.	N.D.	N.D.	N.D.	N.A.	N.D.	N.A.	N.D.	N.A.	N.D.	N.A.	N.A.	N.A.		N.A.	N.A.		N.A.	N.A.		N.A.	N.A.		N.A.	N.A.		N.A.	N.A.
C_0015	Uracil	C00106	HMDB00300	N.D.	N.D.	N.D.	N.D.	N.D.	N.D.	N.D.	N.D.	N.D.	N.D.	N.D.	N.D.	N.D.	N.D.	N.D.	N.D.	N.A.	N.D.	N.A.	N.D.	N.A.	N.D.	N.A.	N.A.	N.A.		N.A.	N.A.		N.A.	N.A.		N.A.	N.A.		N.A.	N.A.		N.A.	N.A.
C_0016	Creatinine	C00791	HMDB00562	32.5741	29.812	30.6583	32.062	29.5607	25.5171	26.2334	31.7048	32.0304	27.4749	30.953	28.9135	24.867	29.4072	25.959	30.0307	2.51516	29.9895	3.257	29.1138	1.74768	26.7444	2.36981	0.998629	0.985783		0.969468	0.548484		0.890568	0.121566		0.970799	0.708562		0.891791	0.241693		0.918615	0.241673
C_0017	Pro	C00148,C00763,C16435	HMDB00162,HMDB03411	403.615	350.409	402.131	404.898	378.884	371.218	285.346	297.556	307.568	282.432	299.59	272.502	221.867	256.362	241.135	385.193	22.1794	296.823	11.1294	284.841	13.7035	239.788	17.2871	0.770584	0.000100294	***	0.739478	0.000121109	***	0.622514	9.02122e-05	***	0.959633	0.307491		0.807847	0.0126773	*	0.84183	0.0261705	*
C_0018	Val	C00183,C06417,C16436	HMDB00883	540.721	547.185	530.988	544.884	495.696	520.741	520.777	574.123	575.007	620.941	611.861	552.699	603.46	646.733	607.142	530.036	19.4692	556.636	31.0576	595.167	37.0573	619.111	23.9913	1.05019	0.273417		1.12288	0.0778488		1.16806	0.00817179	**	1.06922	0.241664		1.11224	0.0546123		1.04023	0.408883
C_0019	Betaine	C00719	HMDB00043	35.8341	31.2409	30.9948	35.7936	36.2507	27.7866	30.5413	31.1241	31.5192	33.0243	37.6836	31.2579	30.6098	30.7957	30.081	32.9834	3.48413	31.0615	0.491922	33.9886	3.31958	30.4955	0.370828	0.941731	0.2386		1.03047	0.6939		0.92457	0.141757		1.09423	0.264901		0.981777	0.192056		0.897227	0.208708
C_0020	Thr	C00188,C00820	HMDB00167	651.18	612.346	591.339	610.487	558.984	602.893	562.549	610.644	607.711	661.32	694.299	599.881	684.396	681.296	641.591	604.538	30.0797	593.635	26.9608	651.833	47.9186	669.094	23.869	0.981964	0.608209		1.07823	0.221712		1.10679	0.0165624	*	1.09804	0.159698		1.12711	0.0227274	*	1.02648	0.616289
C_0021	Homoserine	C00263	HMDB00719	N.D.	N.D.	N.D.	N.D.	N.D.	N.D.	N.D.	N.D.	N.D.	N.D.	N.D.	N.D.	N.D.	N.D.	N.D.	N.D.	N.A.	N.D.	N.A.	N.D.	N.A.	N.D.	N.A.	N.A.	N.A.		N.A.	N.A.		N.A.	N.A.		N.A.	N.A.		N.A.	N.A.		N.A.	N.A.
C_0022	Betaine aldehyde_+H2O	C00576	HMDB01252	N.D.	N.D.	N.D.	N.D.	N.D.	N.D.	N.D.	N.D.	N.D.	N.D.	N.D.	N.D.	N.D.	N.D.	N.D.	N.D.	N.A.	N.D.	N.A.	N.D.	N.A.	N.D.	N.A.	N.A.	N.A.		N.A.	N.A.		N.A.	N.A.		N.A.	N.A.		N.A.	N.A.		N.A.	N.A.
C_0023	Cys	C00097,C00736,C00793	HMDB00574,HMDB03417	N.D.	N.D.	N.D.	N.D.	N.D.	N.D.	N.D.	N.D.	N.D.	N.D.	N.D.	N.D.	N.D.	N.D.	N.D.	N.D.	N.A.	N.D.	N.A.	N.D.	N.A.	N.D.	N.A.	N.A.	N.A.		N.A.	N.A.		N.A.	N.A.		N.A.	N.A.		N.A.	N.A.		N.A.	N.A.
C_0025	Thymine	C00178	HMDB00262	N.D.	N.D.	N.D.	N.D.	N.D.	N.D.	N.D.	N.D.	N.D.	N.D.	N.D.	N.D.	N.D.	N.D.	N.D.	N.D.	N.A.	N.D.	N.A.	N.D.	N.A.	N.D.	N.A.	N.A.	N.A.		N.A.	N.A.		N.A.	N.A.		N.A.	N.A.		N.A.	N.A.		N.A.	N.A.
C_0027	Hydroxyproline	C01157	HMDB00725	12.2232	13.3227	13.425	13.619	13.0343	12.4302	11.2412	13.374	13.3243	13.143	13.1383	13.2938	12.9914	13.6449	12.1006	13.0091	0.565105	12.6465	1.21727	13.1917	0.0884686	12.9123	0.775176	0.972132	0.66461		1.01404	0.47161		0.992561	0.859427		1.04311	0.519312		1.02101	0.768405		0.978818	0.596902
C_0029	Creatine	C00300	HMDB00064	26.1973	27.8136	27.553	28.9577	26.4988	26.8669	23.452	26.1108	26.9443	35.7298	34.0392	32.6492	33.4891	35.3744	33.864	27.3145	1.01191	25.5024	1.82393	34.1394	1.54273	34.2425	0.998036	0.933655	0.219664		1.24986	0.00681594	**	1.25364	0.000514012	***	1.33868	0.00363064	**	1.34272	0.00478846	**	1.00302	0.927998
C_0030	Leu	C00123,C01570,C16439	HMDB00687	377.291	380.333	355.923	365.047	336.295	365.92	347.491	391.364	394.091	456.974	477.172	414.92	455.65	487.785	464.089	363.468	15.9956	377.649	26.1529	449.689	31.7594	469.175	16.6599	1.03901	0.456633		1.23722	0.030425	*	1.29083	0.000876238	***	1.19076	0.0405321	*	1.24236	0.0106451	*	1.04333	0.415609
C_0031	Ile	C00407,C06418,C16434	HMDB00172	447.671	449.032	438.584	458.745	412.395	443.324	422.898	469.92	462.445	528.117	539.212	481.019	533.052	544.064	511.801	441.625	15.8179	451.754	25.2682	516.116	30.8971	529.639	16.4	1.02294	0.573287		1.16867	0.0395233	*	1.19929	0.00162464	**	1.14247	0.0513641		1.1724	0.0155304	*	1.0262	0.550398
C_0032	Asn	C00152,C01905,C16438	HMDB00168	93.3417	86.8681	79.1954	91.8894	79.1142	84.8159	87.6643	95.0003	94.0758	91.4009	90.3776	84.4197	86.0697	90.0283	86.677	85.8708	6.0722	92.2468	3.99539	88.7327	3.77003	87.5917	2.13193	1.07425	0.108258		1.03333	0.417429		1.02004	0.554519		0.961906	0.33019		0.949536	0.17143		0.987141	0.677711
C_0033	Ornithine	C00077,C00515,C01602	HMDB00214,HMDB03374	41.7043	45.8836	44.8302	46.9758	44.8061	40.2262	37.8992	38.1518	37.9986	35.2012	35.7801	35.4225	29.2098	37.3311	31.872	44.071	2.57777	38.0165	0.127235	35.4679	0.292113	32.8043	4.14015	0.862619	0.00217973	**	0.80479	0.000374324	***	0.744351	0.0262053	*	0.932961	0.0013036	**	0.862896	0.160881		0.9249	0.381065
C_0034	Asp	C00049,C00402,C16433	HMDB00191,HMDB06483	76.8645	75.3137	76.1656	81.2976	70.4597	80.0954	88.2355	97.9675	99.2743	89.941	90.6188	84.2992	80.8583	85.1892	79.4774	76.6994	3.84295	95.1591	6.03152	88.2863	3.46958	81.8417	2.98017	1.24068	0.0190269	*	1.15107	0.00775643	**	1.06704	0.0756428		0.927776	0.180096		0.860051	0.0432954	*	0.927003	0.0726107
C_0035	Adenine	C00147	HMDB00034	N.D.	N.D.	N.D.	N.D.	N.D.	N.D.	N.D.	N.D.	N.D.	N.D.	N.D.	N.D.	N.D.	N.D.	N.D.	N.D.	N.A.	N.D.	N.A.	N.D.	N.A.	N.D.	N.A.	N.A.	N.A.		N.A.	N.A.		N.A.	N.A.		N.A.	N.A.		N.A.	N.A.		N.A.	N.A.
C_0036	Hypoxanthine	C00262	HMDB00157	N.D.	N.D.	N.D.	N.D.	N.D.	N.D.	N.D.	N.D.	N.D.	N.D.	N.D.	N.D.	4.0752	4.76373	4.57753	N.D.	N.A.	N.D.	N.A.	N.D.	N.A.	4.47216	0.356154	N.A.	N.A.		N.A.	N.A.		1<	N.A.		N.A.	N.A.		1<	N.A.		1<	N.A.
C_0037	Anthranilic acid	C00108	HMDB01123	N.D.	N.D.	N.D.	N.D.	N.D.	N.D.	N.D.	N.D.	N.D.	N.D.	N.D.	N.D.	N.D.	N.D.	N.D.	N.D.	N.A.	N.D.	N.A.	N.D.	N.A.	N.D.	N.A.	N.A.	N.A.		N.A.	N.A.		N.A.	N.A.		N.A.	N.A.		N.A.	N.A.		N.A.	N.A.
C_0038	Tyramine	C00483	HMDB00306	N.D.	N.D.	N.D.	N.D.	N.D.	N.D.	N.D.	N.D.	N.D.	N.D.	N.D.	N.D.	N.D.	N.D.	N.D.	N.D.	N.A.	N.D.	N.A.	N.D.	N.A.	N.D.	N.A.	N.A.	N.A.		N.A.	N.A.		N.A.	N.A.		N.A.	N.A.		N.A.	N.A.		N.A.	N.A.
C_0039	Spermidine	C00315	HMDB01257	0.428794	N.D.	0.485772	N.D.	0.503301	N.D.	N.D.	N.D.	N.D.	N.D.	N.D.	N.D.	0.691481	1.12674	1.01829	0.472623	0.0389553	N.D.	N.A.	N.D.	N.A.	0.945503	0.226573	<1	N.A.		<1	N.A.		2.00055	0.0648132		N.A.	N.A.		1<	N.A.		1<	N.A.
C_0040	Gln	C00064,C00303,C00819	HMDB00641,HMDB03423	1519.45	1595.73	1366.53	1407.81	1321.45	1575.96	1476.48	1714.7	1654.37	2046.24	2155.49	1774.36	2388.88	2516.25	2323.66	1464.49	114.838	1615.18	123.852	1992.03	196.261	2409.6	97.954	1.1029	0.156403		1.36022	0.0282814	*	1.64535	6.75915e-05	***	1.23332	0.0586049		1.49184	0.00120225	**	1.20962	0.0472323	*
C_0041	Lys	C00047,C00739,C16440	HMDB00182,HMDB03405	740.097	668.827	712.118	740.831	705.835	716.777	679.616	766.887	751.43	824.944	798.232	740.712	797.417	909.701	806.933	714.081	26.5307	732.645	46.5697	787.963	43.0444	838.017	62.2622	1.026	0.572519		1.10346	0.0781804		1.17356	0.0639199		1.0755	0.205773		1.14383	0.0839547		1.06352	0.323234
C_0042	Glu	C00025,C00217,C00302	HMDB00148,HMDB03339	397.691	381.138	389.035	392.519	369.999	388.811	308.138	325.971	344.642	306.328	313.258	286.751	261.489	283.809	269.715	386.532	9.7394	326.25	18.2534	302.113	13.7469	271.671	11.2878	0.844045	0.0184045	*	0.781598	0.00229362	**	0.702843	0.000234449	***	0.926014	0.146734		0.832707	0.0173572	*	0.899238	0.0433517	*
C_0043	Met	C00073,C00855,C01733	HMDB00696	81.5696	82.352	76.8623	93.8422	79.1394	82.064	81.4634	94.3645	84.4924	111.369	112.985	101.531	97.3687	107.103	96.9085	82.6382	5.87682	86.7734	6.74625	108.628	6.19921	100.46	5.75746	1.05004	0.422422		1.3145	0.00417298	**	1.21566	0.011091	*	1.25186	0.0146879	*	1.15773	0.0570835		0.924806	0.170187
C_0044	Guanine	C00242	HMDB00132	N.D.	N.D.	N.D.	N.D.	N.D.	N.D.	N.D.	N.D.	N.D.	N.D.	N.D.	N.D.	N.D.	N.D.	N.D.	N.D.	N.A.	N.D.	N.A.	N.D.	N.A.	N.D.	N.A.	N.A.	N.A.		N.A.	N.A.		N.A.	N.A.		N.A.	N.A.		N.A.	N.A.		N.A.	N.A.
C_0046	His	C00135,C00768,C06419	HMDB00177	153.139	158.397	150.78	158.073	142.761	145.003	146.5	161.426	169.654	174.339	176.95	169.172	170.937	196.492	178.377	151.359	6.51837	159.193	11.7372	173.487	3.95859	181.935	13.1439	1.05176	0.370292		1.1462	0.000575992	***	1.20201	0.043464	*	1.08979	0.159777		1.14286	0.0899362		1.0487	0.383216
C_0049	Phe	C00079,C02057,C02265	HMDB00159	322.021	305.112	299.472	310.727	277.281	311.162	287.072	315.75	302.838	331.642	348.29	295.893	319.832	341.597	327.288	304.296	15.2078	301.887	14.3626	325.275	26.7724	329.572	11.0609	0.992083	0.826698		1.06894	0.306732		1.08307	0.0321502	*	1.07747	0.272901		1.09171	0.0611327		1.01321	0.815766
C_0056	Arg	C00062,C00792	HMDB00517,HMDB03416	183.69	181.612	164.767	172.384	160.465	189.44	203.958	223.38	209.38	254.061	258.918	240.298	284.33	303.565	282.552	175.393	11.3986	212.239	10.022	251.092	9.65871	290.149	11.6529	1.21008	0.00517625	**	1.4316	0.000173217	***	1.65428	0.000148697	***	1.18306	0.00846022	**	1.36708	0.00102548	**	1.15555	0.0119643	*
C_0057	Citrulline	C00327	HMDB00904	11.3175	9.13048	9.31697	10.514	8.36634	9.66418	8.13921	8.29443	8.78922	9.21671	10.4315	8.96847	8.10272	8.95846	9.43708	9.71825	1.05146	8.40762	0.339465	9.5389	0.782927	8.83275	0.676	0.865138	0.0291472	*	0.981545	0.784175		0.908883	0.176521		1.13455	0.114174		1.05056	0.403272		0.925972	0.303811
C_0058	Tyr	C00082,C01536,C06420	HMDB00158	302.863	286.718	279.307	281.013	277.292	258.981	271.309	297.82	290.502	298.735	285.369	275.868	288.931	312.636	297.161	281.029	14.2276	286.543	13.6917	286.657	11.4881	299.576	12.0357	1.01962	0.602358		1.02003	0.551003		1.066	0.0979033		1.0004	0.991723		1.04548	0.284349		1.04507	0.250015
C_0064	Spermine	C00750	HMDB01256	N.D.	N.D.	N.D.	N.D.	N.D.	N.D.	N.D.	N.D.	N.D.	N.D.	N.D.	N.D.	N.D.	N.D.	N.D.	N.D.	N.A.	N.D.	N.A.	N.D.	N.A.	N.D.	N.A.	N.A.	N.A.		N.A.	N.A.		N.A.	N.A.		N.A.	N.A.		N.A.	N.A.		N.A.	N.A.
C_0066	Trp	C00078,C00525,C00806	HMDB00929	42.382	39.6426	38.1081	40.5978	37.4764	39.5558	36.6075	42.2049	42.7427	46.2336	48.5755	42.6401	49.2649	56.0583	53.717	39.6271	1.75898	40.5184	3.39758	45.8164	2.98959	53.0134	3.45094	1.02249	0.702969		1.15619	0.0523013		1.33781	0.0129763	*	1.13076	0.113649		1.30838	0.0110901	*	1.15708	0.0535935
C_0069	Carnosine	C00386	HMDB00033	3.45534	2.90454	3.0729	3.07193	3.03266	3.17386	2.27424	3.38023	2.51392	3.05838	2.97047	2.75933	2.59705	2.84006	2.71559	3.11854	0.186505	2.7228	0.581826	2.9294	0.153698	2.71757	0.121519	0.873101	0.35976		0.93935	0.167204		0.871423	0.00797787	**	1.07588	0.605848		0.998078	0.989119		0.927688	0.138222
C_0073	Thymidine	C00214	HMDB00273	N.D.	N.D.	N.D.	N.D.	N.D.	N.D.	N.D.	N.D.	N.D.	N.D.	N.D.	N.D.	N.D.	N.D.	N.D.	N.D.	N.A.	N.D.	N.A.	N.D.	N.A.	N.D.	N.A.	N.A.	N.A.		N.A.	N.A.		N.A.	N.A.		N.A.	N.A.		N.A.	N.A.		N.A.	N.A.
C_0074	Cytidine	C00475	HMDB00089	1.40095	0.849589	0.829615	1.26942	N.D.	0.793007	N.D.	1.02085	0.859112	1.96596	1.33484	0.904122	3.6352	4.70023	4.26988	1.02852	0.284508	0.939982	0.114366	1.40164	0.534064	4.20177	0.535772	0.913921	0.583728		1.36278	0.352868		4.08528	0.00380265	**	1.49114	0.270672		4.47005	0.00615871	**	2.99774	0.0030414	**
C_0075	Uridine	C00299	HMDB00296	7.97776	N.D.	N.D.	N.D.	N.D.	N.D.	N.D.	N.D.	N.D.	N.D.	10.6883	N.D.	21.1536	20.6179	19.6421	7.97776	N.A.	N.D.	N.A.	10.6883	N.A.	20.4712	0.766338	<1	N.A.		1.33976	N.A.		2.56603	N.A.		1<	N.A.		1<	N.A.		1.9153	N.A.
C_0080	Adenosine	C00212	HMDB00050	N.D.	N.D.	N.D.	N.D.	N.D.	N.D.	N.D.	N.D.	N.D.	N.D.	N.D.	N.D.	N.D.	N.D.	N.D.	N.D.	N.A.	N.D.	N.A.	N.D.	N.A.	N.D.	N.A.	N.A.	N.A.		N.A.	N.A.		N.A.	N.A.		N.A.	N.A.		N.A.	N.A.		N.A.	N.A.
C_0081	Inosine	C00294	HMDB00195	N.D.	N.D.	N.D.	N.D.	N.D.	N.D.	N.D.	N.D.	N.D.	N.D.	N.D.	N.D.	N.D.	N.D.	N.D.	N.D.	N.A.	N.D.	N.A.	N.D.	N.A.	N.D.	N.A.	N.A.	N.A.		N.A.	N.A.		N.A.	N.A.		N.A.	N.A.		N.A.	N.A.		N.A.	N.A.
C_0084	Guanosine	C00387	HMDB00133	N.D.	N.D.	N.D.	N.D.	N.D.	N.D.	N.D.	N.D.	N.D.	N.D.	N.D.	N.D.	N.D.	N.D.	N.D.	N.D.	N.A.	N.D.	N.A.	N.D.	N.A.	N.D.	N.A.	N.A.	N.A.		N.A.	N.A.		N.A.	N.A.		N.A.	N.A.		N.A.	N.A.		N.A.	N.A.
C_0088	Glutathione (GSSG)_divalent	C00127	HMDB03337	1.34319	1.16345	2.17199	2.00869	1.8249	1.32958	1.59133	1.35635	1.71055	0.957439	N.D.	0.789512	N.D.	0.593634	N.D.	1.6403	0.415858	1.55274	0.180225	0.873475	0.118742	0.593634	N.A.	0.946618	0.673394		0.532509	0.00682678	**	0.361906	N.A.		0.562538	0.0153377	*	0.382314	N.A.		0.679623	N.A.
C_0090	Glutathione (GSH)	C00051	HMDB00125	N.D.	N.D.	N.D.	N.D.	N.D.	N.D.	N.D.	N.D.	N.D.	N.D.	N.D.	N.D.	N.D.	N.D.	N.D.	N.D.	N.A.	N.D.	N.A.	N.D.	N.A.	N.D.	N.A.	N.A.	N.A.		N.A.	N.A.		N.A.	N.A.		N.A.	N.A.		N.A.	N.A.		N.A.	N.A.
C_0092	S-Adenosylmethionine	C00019	HMDB01185	N.D.	N.D.	N.D.	N.D.	N.D.	N.D.	N.D.	N.D.	N.D.	N.D.	N.D.	N.D.	N.D.	N.D.	N.D.	N.D.	N.A.	N.D.	N.A.	N.D.	N.A.	N.D.	N.A.	N.A.	N.A.		N.A.	N.A.		N.A.	N.A.		N.A.	N.A.		N.A.	N.A.		N.A.	N.A.
Notes:
Capital letter of ID indicate analysis mode. C and A are cation and anion analyses, respectively.
N.D.: Not Detected.
N.A.: Not Available.
¶ Ratio of mean values of two groups expressing the former divided by the latter.
|| Welch's t-test. *P<0.05, **P<0.01, ***P<0.001.
13C relative area was used for quantification of lactic acid as its peak intensity was saturated.
