# Supplementary material for: Metabolomic analysis data of MPP+-exposed SH-SY5Y cells using CE-TOFMS
Source: Data Brief. 2020 Dec 30;34:106707. doi: 10.1016/j.dib.2020.106707 (PMC7797368; doi:10.1016/j.dib.2020.106707)
Supplement: Supplementary file 2 [file mmc2.xlsx]

## Sheet: Table 2A
Table 2A Metabolomic analysis data of cell lysates
ID	HMT database †			Database search ‡					m/z	MT	Relative Area																				Comparative Analysis
	Compound name	KEGG ID	HMDB ID	KEGG		HMDB		Peptide			0 hour			MPP+ 0 µM			MPP+ 30 µM			MPP+ 300 µM			0 h		MPP+ 0 µM		MPP+ 30 µM		MPP+ 300 µM		MPP+ 0 µM vs 0 h			MPP+ 30 µM vs 0 h			MPP+ 300 µM vs 0 h			MPP+ 30 µM vs MPP+ 0 µM			MPP+ 300 µM vs MPP+ 0 µM			MPP+ 300 µM vs MPP+ 30 µM
				Compound name	ID	Compound name	ID	Compound name			#1	#2	#3	#1	#2	#3	#1	#2	#3	#1	#2	#3	Mean	S.D.	Mean	S.D.	Mean	S.D.	Mean	S.D.	Ratio ¶	p-value ||		Ratio ¶	p-value ||		Ratio ¶	p-value ||		Ratio ¶	p-value ||		Ratio ¶	p-value ||		Ratio ¶	p-value ||
A_0066				Gibberellin A12 aldehyde(-1.07); Cafestol(-1.07); Pisiferic acid(-1.07); Royleanone(-1.07); Taxodone(-1.07); Petasin(-1.07); Cinerin I(-1.07); Mytatrienediol(-1.07); 17beta-Hydroxy-17-methylandrost-4-ene-3,11-dione(-1.07); 15-Deoxy-delta-12,14-PGJ2(-1.07); 11alpha,17beta-Dihydroxy-17alpha-methylandrosta-1,4-dien-3-one(-1.07); 2,17beta-Dihydroxy-17-methylandrosta-1,4-dien-3-one(-1.07); 9beta,11bet…	C06093; C09066; C09163; C09182; C09196; C09706; C09845; C14242; C14615; C14717; C14887; C15126; C15192; C15282; C15287; C16677; C16679; C16680; C18016;	2-Methoxyestradiol-3-methylether(-0.89); 15-Deoxy-d-12,14-PGJ2(-0.89); 6b-Hydroxymethandienone(-0.89); 4-Hydroxyretinoic acid(-0.89); all-trans-5,6-Epoxyretinoic acid(-0.89); all-trans-18-Hydroxyretinoic acid(-0.89);	HMDB00344; HMDB05079; HMDB05832; HMDB06254; HMDB12451; HMDB12452;		315.198	6.73417	N.D.	N.D.	N.D.	0.00233457	0.0016795	0.00161338	0.00274677	0.00163497	0.00260929	0.00173036	0.00191863	0.00219143	N.D.	N.A.	0.00187582	0.000398668	0.00233034	0.000606119	0.00194681	0.000231825	1<	N.A.		1<	N.A.		1<	N.A.		1.24231	0.34765		1.03785	0.80596		0.835417	0.39244
A_0092	CDP	C00112	HMDB01546	CDP(-1.71); Fluthiacet-methyl(4.71);	C00112; C10908;	CDP(-1.74);	HMDB01546;		402.011	11.2881	N.D.	N.D.	N.D.	0.000984011	N.D.	N.D.	0.000877499	N.D.	N.D.	0.00114778	0.00203951	0.00149178	N.D.	N.A.	0.000984011	N.A.	0.000877499	N.A.	0.00155969	0.000449731	1<	N.A.		1<	N.A.		1<	N.A.		0.891757	N.A.		1.58503	N.A.		1.77742	N.A.
A_0087	GMP	C00144	HMDB01397	GMP(-5.04); Guanosine 3'-phosphate(-5.09);	C00144; C06193;	Guanosine monophosphate(-5); 8-Oxo-dGMP(-5.05);	HMDB01397; HMDB11670;		362.053	8.93666	N.D.	N.D.	N.D.	0.000549825	N.D.	N.D.	N.D.	N.D.	N.D.	N.D.	0.00103525	0.00101712	N.D.	N.A.	0.000549825	N.A.	N.D.	N.A.	0.00102619	1.28219e-05	1<	N.A.		N.A.	N.A.		1<	N.A.		<1	N.A.		1.86639	N.A.		1<	N.A.
A_0104	dATP	C00131	HMDB01532	dATP(0.64);	C00131;	dATP(0.69);	HMDB01532;		489.992	11.5833	N.D.	N.D.	N.D.	0.00156002	0.00138464	0.00149848	N.D.	N.D.	N.D.	N.D.	0.00138551	0.00139315	N.D.	N.A.	0.00148105	8.89782e-05	N.D.	N.A.	0.00138933	5.4045e-06	1<	N.A.		N.A.	N.A.		1<	N.A.		<1	N.A.		0.93807	0.21557		1<	N.A.
A_0099	dCTP	C00458	HMDB00998	dCTP(-4.37);	C00458;	dCTP(-4.38);	HMDB00998;		465.984	12.3251	N.D.	N.D.	N.D.	0.00108656	N.D.	0.00129315	N.D.	N.D.	N.D.	N.D.	N.D.	N.D.	N.D.	N.A.	0.00118985	0.000146079	N.D.	N.A.	N.D.	N.A.	1<	N.A.		N.A.	N.A.		N.A.	N.A.		<1	N.A.		<1	N.A.		N.A.	N.A.
C_0040	N-Acetylputrescine	C02714	HMDB02064	N-Acetylputrescine(5.67);	C02714;	N-Acetylputrescine(5.75);	HMDB02064;		131.117	8.22304	0.000155602	N.D.	0.000251152	0.00258215	0.00281887	0.00270004	0.000957123	0.00102612	0.000751139	0.00276072	0.00236012	0.00253108	0.000203377	6.75641e-05	0.00270035	0.00011836	0.000911461	0.000143065	0.00255064	0.000201017	13.2776	8.1852e-05	***	4.48163	0.0056116	**	12.5414	0.00078537	***	0.337534	9.5851e-05	***	0.944558	0.34196		2.79841	0.00056342	***
C_0005	Putrescine	C00134	HMDB01414	Putrescine(-2.68);	C00134;	Putrescine(-2.18);	HMDB01414;		89.1075	4.69484	0.00116646	0.00135519	0.00104474	0.00760506	0.0055522	0.00854751	0.00366442	0.00372766	0.00316064	0.0041924	0.00521214	0.00552004	0.00118879	0.000156423	0.00723492	0.00153157	0.00351757	0.000310727	0.00497486	0.000694903	6.08593	0.019838	*	2.95894	0.0014841	**	4.18479	0.0084662	**	0.486193	0.047267	*	0.687618	0.10896		1.41429	0.050779
C_0055				Methylarsonate(0.64);	C07294;	Methylarsonate(0.39);	HMDB12258;		140.952	5.77415	0.000733233	0.000740716	0.000823365	0.0105563	0.000779874	0.00097697	0.000719707	0.000956554	0.000866806	0.000877478	0.00136919	0.00168799	0.000765771	5.00177e-05	0.00410437	0.00558837	0.000847689	0.000119575	0.00131155	0.000408319	5.35978	0.4095		1.10697	0.36221		1.71272	0.14467		0.206533	0.41907		0.31955	0.47813		1.54721	0.18076
C_0084									172.978	5.77502	0.00107802	0.000997676	0.00110818	0.0129587	0.00100629	0.00128741	0.0011212	0.00118555	0.000989441	0.0012076	0.00170838	0.00181337	0.00106129	5.71182e-05	0.00508412	0.00682101	0.00109873	9.99656e-05	0.00157645	0.000323715	4.79051	0.41446		1.03528	0.61057		1.48541	0.10608		0.21611	0.41806		0.310073	0.46714		1.43479	0.1146
C_0049	Asp	C00049,C00402,C16433	HMDB00191,HMDB06483	L-Aspartate(4.19); D-Aspartate(4.19); Aspartate(4.19);	C00049; C00402; C16433;	L-Aspartic acid(4.24); D-Aspartic acid(4.24); Iminodiacetate(5.9);	HMDB00191; HMDB06483; HMDB11753;		134.044	10.9934	0.135283	0.134035	0.135376	0.520845	0.488382	0.509037	0.150027	0.146554	0.171426	0.0439577	0.0545899	0.0554185	0.134898	0.000748968	0.506088	0.0164311	0.156002	0.0134693	0.051322	0.00639112	3.75163	0.00063771	***	1.15645	0.11274		0.38045	0.0017217	**	0.308251	1.2584e-05	***	0.101409	8.1862e-05	***	0.328982	0.0015087	**
C_0018	Ser	C00065,C00716,C00740	HMDB00187,HMDB03406	L-Serine(3.63); DL-Serine(3.63); D-Serine(3.63);	C00065; C00716; C00740;	L-Serine(3.58); D-Serine(3.58);	HMDB00187; HMDB03406;		106.05	9.60447	0.0621894	0.0700194	0.0767231	0.237396	0.248824	0.251636	0.212726	0.223887	0.217081	0.43585	0.457859	0.430929	0.069644	0.00727415	0.245952	0.00754179	0.217898	0.00562518	0.441546	0.0143402	3.53156	8.3512e-06	***	3.12874	1.6789e-05	***	6.34004	3.7699e-05	***	0.885938	0.0082352	**	1.79525	0.00022552	***	2.02639	0.00035372	***
C_0114	Cystathionine	C00542,C02291	HMDB00099	Cystathionine(3.38); L-Cystathionine(3.38); Isoflavone(6.21); Phenindione(6.21); 2-Phenyl-4-benzopyron(6.21); Tectoquinone(6.21); 9-Anthroic acid(6.21); Flavone(6.21);	C00542; C02291; C00799; C07584; C10043; C10405; C13699; C15608;	L-Cystathionine(3.51); Allocystathionine(3.19); Flavone(6.14);	HMDB00099; HMDB00455; HMDB03075;	TC(3.18);	223.074	9.53813	0.0680698	0.0697848	0.0701012	0.205361	0.199469	0.230489	0.0920765	0.0926509	0.100133	0.0659939	0.0705868	0.0686898	0.0693186	0.00109304	0.211773	0.0164743	0.0949534	0.00449467	0.0684235	0.00230802	3.05507	0.0042897	**	1.36981	0.007341	**	0.987087	0.58867		0.448374	0.004153	**	0.323098	0.0037979	**	0.720601	0.0028611	**
C_0074	2-Aminoadipic acid	C00956	HMDB00510	L-2-Aminoadipate(4.04); N-Methyl-L-glutamate(0.18); O-Acetyl-L-homoserine(0.18); beta-Alanopine(0.18); Alanopine(0.18); L-Glutamate methylester(0.18); O-Acetylhomoserine(0.18); 4-Methyl-L-glutamate(0.18); 3-Amino-2,3-dideoxy-scyllo-inosose(0.18);	C00956; C01046; C01077; C02207; C03210; C05016; C05700; C06234; C17581;	Aminoadipic acid(4.06);	HMDB00510;		162.075	10.4198	0.00297771	0.00272266	0.00395759	0.00798609	0.00790692	0.00992492	0.0060796	0.00554946	0.00513534	0.00590972	0.00647833	0.00613601	0.00321932	0.000651953	0.00860598	0.00114292	0.00558813	0.000473317	0.00617469	0.000286272	2.67323	0.0047637	**	1.73581	0.008935	**	1.91801	0.0074225	**	0.649332	0.030515	*	0.717488	0.058821		1.10496	0.15541
C_0094	Phosphorylcholine	C00588	HMDB01565	Choline phosphate(5477.59); 4-Amino-2-hydroxylamino-6-nitrotoluene(-6.66);	C00588; C16403;	Phosphorylcholine(5477.42);	HMDB01565;		184.073	18.4857	0.113874	0.136135	0.174538	0.358177	0.428797	0.312343	0.676706	0.623725	0.629081	0.614963	0.576364	0.579812	0.141516	0.0306878	0.366439	0.058665	0.643171	0.0291657	0.59038	0.0213598	2.58939	0.0096289	**	4.54487	3.3964e-05	***	4.17183	7.4524e-05	***	1.75519	0.0056988	**	1.61112	0.01375	*	0.91792	0.070338
A_0047									242.081	7.39908	0.0278144	0.033481	0.0387548	0.0783718	0.100532	0.0785934	0.127033	0.127993	0.120559	0.128165	0.119869	0.125562	0.0333501	0.0054714	0.0858323	0.0127305	0.125195	0.00404358	0.124532	0.00424278	2.57368	0.0097394	**	3.75396	3.8598e-05	***	3.7341	3.5464e-05	***	1.4586	0.024522	*	1.45088	0.02483	*	0.99471	0.85439
A_0107									535.086	10.2597	0.00226145	0.00164605	0.0021113	0.00544152	0.00483564	0.00439523	0.00318013	0.00211032	0.00234984	0.00184919	N.D.	0.0021113	0.00200627	0.000320864	0.00489079	0.000525321	0.00254676	0.000561433	0.00198025	0.000185335	2.43776	0.0027001	**	1.2694	0.23856		0.987031	0.91596		0.520726	0.0062444	**	0.404893	0.0050337	**	0.777555	0.21848
A_0085				10-Hydroxydihydrosanguinarine(-2.2); S-(Formylmethyl)glutathione(-3.92);	C05247; C14871;				348.089	7.11019	0.000634889	N.D.	N.D.	0.00145529	0.00150494	0.00158404	0.000672678	N.D.	0.000669619	N.D.	N.D.	N.D.	0.000634889	N.A.	0.00151476	6.4935e-05	0.000671148	2.16307e-06	N.D.	N.A.	2.38586	N.A.		1.05711	N.A.		<1	N.A.		0.443073	0.0019403	**	<1	N.A.		<1	N.A.
C_0152	Glutathione (GSSG)_divalent	C00127	HMDB03337	Glutathione disulfide(996726.39); Leucocyanidin(-2.67); (+)-Gallocatechin(-2.67); (-)-Epigallocatechin(-2.67);	C00127; C05906; C12127; C12136;	Oxidized glutathione(996726.32);	HMDB03337;		307.082	11.5444	0.0812769	0.0706775	0.0671004	0.196278	0.159501	0.165078	0.0913121	0.0660805	0.085425	0.0512085	0.0733216	0.0724565	0.0730183	0.00737246	0.173619	0.0198206	0.0809392	0.0132004	0.0656622	0.0125248	2.37775	0.0067283	**	1.10848	0.42843		0.899257	0.44087		0.466189	0.0040929	**	0.378197	0.0026424	**	0.811254	0.21978
C_0153	Glutathione (GSH)	C00051	HMDB00125	Glutathione(3.43); Stealthin C(6.83);	C00051; C12392;	Glutathione(3.43);	HMDB00125;	ACD(4.57); GCE(4.57);	308.09	12.4518	0.0307555	0.0383362	0.042292	0.0701698	0.0791371	0.109362	0.0260238	0.0589179	0.0398382	0.250199	0.256958	0.242717	0.0371279	0.00586239	0.0862229	0.0205345	0.0415933	0.0165171	0.249958	0.00712369	2.32232	0.044769	*	1.12027	0.69436		6.73235	3.4068e-06	***	0.482393	0.0451	*	2.89897	0.002414	**	6.00957	0.00049164	***
A_0100	dTTP	C00459	HMDB01342	dTTP(-2.39);	C00459;	Thymidine 5'-triphosphate(-2.48);	HMDB01342;		480.983	11.9719	0.00101546	0.00112848	0.0011293	0.00232366	0.00207579	0.00269874	0.00169894	0.0014861	0.00180871	0.00141733	0.00176365	0.00171061	0.00109108	6.54908e-05	0.00236606	0.000313634	0.00166459	0.000164026	0.00163053	0.000186533	2.16856	0.016318	*	1.52563	0.015801	*	1.49442	0.027038	*	0.703525	0.041076	*	0.689133	0.034893	*	0.979542	0.82415
A_0076				Callicarpone(-3.85); 7beta,12alpha-Dihydroxykaurenolide(-3.85); Marrubiin(-3.85); Premarrubiin(-3.85); Gibberellin A14 aldehyde(-3.85); Gibberellin A12(-3.85); Gibberellin A53 aldehyde(-3.85); 17beta-Hydroxy-4-oxa-5alpha-androst-1-en-3-one acetate(-3.85); 13-Hydroxy-2-(hydroxymethylene)-3-oxo-13,17-seco-5alpha-androstan-(-3.85); 5,6-Epoxy-18R-HEPE(-3.85);	C09067; C09081; C09128; C09177; C11853; C11857; C11905; C15068; C15459; C18175;	Carnosic acid(-3.97); 11b-Hydroxyprogesterone(-3.97);	HMDB02358; HMDB04031;		331.193	6.66361	0.00193394	0.00204483	0.00177827	0.00398186	0.00417988	0.00431945	0.00483379	0.00573546	0.00555215	0.00185499	0.00256954	0.00345821	0.00191902	0.000133906	0.0041604	0.000169633	0.0053738	0.000476559	0.00262758	0.000803185	2.16798	8.211e-05	***	2.80029	0.0038468	**	1.36923	0.26443		1.29166	0.03586	*	0.63157	0.07479		0.488961	0.011983	*
C_0156				10-Hydroxydihydrosanguinarine(3.15); S-(Formylmethyl)glutathione(1.43);	C05247; C14871;				350.101	12.6758	0.00137915	0.00109264	0.00140982	0.00274511	0.0024327	0.00288265	0.00163705	0.00110728	0.00156778	0.0008484	0.000911015	N.D.	0.00129387	0.000174943	0.00268682	0.000230566	0.00143737	0.000287955	0.000879708	4.42758e-05	2.07658	0.001526	**	1.11091	0.50968		0.679905	0.04517	*	0.534971	0.0048721	**	0.327416	0.0037784	**	0.612025	0.073949
A_0037	Erythrose 4-phosphate	C00279,C03604	HMDB01321	D-Erythrose 4-phosphate(-7.39); D-Erythrulose 4-phosphate(-7.39); D-Threose 4-phosphate(-4.34); Erythrulose 1-phosphate(-4.34);	C00279; C03604; C03109; C03394;	D-Erythrose 4-phosphate(-7.43);	HMDB01321;		199.003	11.7022	0.000614763	N.D.	N.D.	0.00105383	N.D.	0.00144226	N.D.	N.D.	N.D.	N.D.	N.D.	N.D.	0.000614763	N.A.	0.00124805	0.000274662	N.D.	N.A.	N.D.	N.A.	2.03012	N.A.		<1	N.A.		<1	N.A.		<1	N.A.		<1	N.A.		N.A.	N.A.
C_0148	Argininosuccinic acid	C03406	HMDB00052	N-(L-Arginino)succinate(3.1); Carbinoxamine(-8.61);	C03406; C06871;	Argininosuccinic acid(3.17);	HMDB00052;	AGGS(5.27); ASN(5.28); GGGT(5.27); GSQ(5.28); GTN(5.28);	291.129	9.10084	0.00161311	0.00168253	0.00137486	0.00324596	0.00273836	0.00344613	0.0024127	0.00259864	0.00260181	0.00162496	0.00103355	0.00146814	0.00155684	0.000161369	0.00314349	0.000364843	0.00253772	0.000108281	0.00137555	0.000306383	2.01915	0.0082105	**	1.63005	0.0016949	**	0.883554	0.43076		0.807293	0.092374		0.437587	0.0033313	**	0.542042	0.01429	*
C_0137	Thiamine	C00378	HMDB00235	Thiamine(3804.95); 2-(6'-Methylthio)hexylmalic acid(-1.66); 3-(6'-Methylthio)hexylmalic acid(-1.66);	C00378; C17226; C17227;	Thiamine(3804.97);	HMDB00235;		265.111	6.49439	0.00251762	0.00242883	0.00211667	0.00461791	0.00447421	0.00479746	0.00490246	0.00522481	0.00571089	0.00849426	0.0084229	0.00802023	0.00235437	0.000210591	0.00462986	0.000161953	0.00527939	0.000406966	0.00831246	0.000255581	1.96649	0.00018069	***	2.24237	0.0015863	**	3.53065	8.8298e-06	***	1.14029	0.094727		1.7954	0.00010413	***	1.57451	0.00095807	***
C_0127	Isovalerylcarnitine	No ID	HMDB00688			Isovalerylcarnitine(6.07); 2-Methylbutyroylcarnitine(6.05); Valerylcarnitine(6.05);	HMDB00688; HMDB00378; HMDB13128;		246.169	9.3644	0.00211686	0.00217411	0.00233675	0.00408471	0.00388805	0.00481572	N.D.	N.D.	N.D.	N.D.	N.D.	N.D.	0.00220924	0.000114077	0.00426283	0.000488812	N.D.	N.A.	N.D.	N.A.	1.92954	0.014567	*	<1	N.A.		<1	N.A.		<1	N.A.		<1	N.A.		N.A.	N.A.
C_0073						Isoputreanine(4.02);	HMDB06009;		161.128	5.9651	0.00135004	0.00128704	0.00164544	0.00302669	0.00223774	0.00293091	0.00150405	0.00169426	0.00188412	0.00134615	0.00132479	0.00186061	0.00142751	0.000191344	0.00273178	0.000430524	0.00169414	0.000190034	0.00151052	0.000303376	1.91367	0.020815	*	1.18679	0.16196		1.05815	0.71258		0.620161	0.036742	*	0.552943	0.01964	*	0.891611	0.4333
A_0072	UMP	C00105	HMDB00288	UMP(-5.66); Pseudouridine 5'-phosphate(-5.06); 3'-UMP(-5.06); Uridine 2'-phosphate(-5.06);	C00105; C01168; C01368; C03031;	Uridine 5'-monophosphate(-5.79); Pseudouridine 5'-phosphate(-5.19); Uridine 2'-phosphate(-5.19);	HMDB00288; HMDB01271; HMDB11641;		323.031	9.5678	0.000762965	N.D.	N.D.	0.00182184	0.00160873	0.000831133	0.000933556	N.D.	0.000914239	N.D.	N.D.	N.D.	0.000762965	N.A.	0.00142057	0.000521468	0.000923898	1.36588e-05	N.D.	N.A.	1.86191	N.A.		1.21093	N.A.		<1	N.A.		0.650372	0.2407		<1	N.A.		<1	N.A.
C_0050	Adenine	C00147	HMDB00034	Adenine(4.74); 2-Hydroxymethylserine(-2.51); 4-Hydroxy-L-threonine(-2.51);	C00147; C03059; C06056;	Adenine(4.66);	HMDB00034;		136.061	7.45643	0.000378371	0.000455825	0.000497126	0.00106521	0.000596226	0.00081262	0.000536983	N.D.	0.000613175	0.000614064	0.000990929	0.0005451	0.000443774	6.02879e-05	0.000824686	0.000234725	0.000575079	5.38753e-05	0.000716697	0.000239982	1.85835	0.09858		1.29588	0.10119		1.61501	0.18186		0.697331	0.20152		0.869055	0.60712		1.24626	0.41685
C_0046	Asn	C00152,C01905,C16438	HMDB00168	L-Asparagine(4.35); D-Asparagine(4.35); Asparagine(4.35); N-Carbamoylsarcosine(6.43); 3-Ureidopropionate(6.43);	C00152; C01905; C16438; C01043; C02642;	L-Asparagine(4.33); Ureidopropionic acid(6.41); N-Carbamoylsarcosine(6.41);	HMDB00168; HMDB00026; HMDB12265;	GG(6.36);	133.06	10.0427	0.110958	0.107143	0.106764	0.203773	0.188699	0.205932	0.103214	0.0954119	0.109532	0.137821	0.139478	0.146192	0.108289	0.00231939	0.199468	0.00938827	0.102719	0.00707329	0.141163	0.00443309	1.84201	0.0022326	**	0.948572	0.3046		1.30359	0.0014143	**	0.514967	0.00022183	***	0.707699	0.0028522	**	1.37426	0.0026906	**
C_0065	Glu	C00025,C00217,C00302	HMDB00148,HMDB03339	L-Glutamate(3.35); D-Glutamate(3.35); DL-Glutamate(3.35); O-Acetyl-L-serine(4.55); L-threo-3-Methylaspartate(4.55); N-(Carboxymethyl)-D-alanine(4.55); Isoglutamate(4.55); L-4-Hydroxyglutamate semialdehyde(4.55); 2-Oxo-4-hydroxy-5-aminovalerate(4.55); N-Methyl-D-aspartic acid(4.55);	C00025; C00217; C00302; C00979; C03618; C03790; C05574; C05938; C05941; C12269;	L-Glutamic acid(3.09); D-Glutamic acid(3.09); N-Methyl-D-aspartic acid(4.29); O-Acetylserine(4.29); L-4-Hydroxyglutamate semialdehyde(4.29);	HMDB00148; HMDB03339; HMDB02393; HMDB03011; HMDB06556;		148.06	10.4416	2.94065	2.73573	2.81269	5.11251	5.07824	5.28699	3.15338	3.01614	3.20301	2.35941	2.32029	2.37952	2.82969	0.10351	5.15925	0.111952	3.12418	0.0967978	2.35307	0.0301176	1.82325	1.2785e-05	***	1.10407	0.022948	*	0.831565	0.010523	*	0.605549	2.188e-05	***	0.456088	0.0002369	***	0.753181	0.0027797	**
C_0111				O-Propanoylcarnitine(3.36);	C03017;	Propionylcarnitine(3.4);	HMDB00824;		218.138	9.01095	0.0111552	0.0102806	0.00991922	0.0190708	0.0169623	0.0209325	0.00570545	0.00560598	0.00598403	0.00730034	0.0092096	0.00821829	0.0104517	0.000635505	0.0189885	0.00198638	0.00576515	0.000195966	0.00824274	0.000954864	1.81679	0.011505	*	0.5516	0.0033672	**	0.788652	0.035691	*	0.303613	0.0070033	**	0.434091	0.0040725	**	1.42975	0.041296	*
A_0007	Fumaric acid	C00122	HMDB00134	Fumarate(-0.56); Maleic acid(-3.36); Formylpyruvate(-3.36);	C00122; C01384; C02150;	Fumaric acid(-0.94); Maleic acid(-3.74);	HMDB00134; HMDB00176;		115.004	26.4839	0.0134498	0.012112	0.0126827	0.0219472	0.0211376	0.026122	0.0158963	0.0154774	0.0156187	0.00853296	0.00829443	0.0087904	0.0127482	0.000671267	0.0230689	0.00267486	0.0156641	0.000213131	0.00853926	0.000248041	1.80959	0.016935	*	1.22873	0.011287	*	0.669842	0.0040142	**	0.679014	0.040089	*	0.370163	0.010604	*	0.545148	3.6943e-06	***
C_0149				Melosatin B(0.68);	C09222;				294.148	10.2749	0.000773533	0.000665862	0.000785822	0.00137076	0.00127925	0.00135524	0.000919833	0.000914523	0.000964356	0.00173101	0.00161603	0.00170253	0.000741739	6.59977e-05	0.00133508	4.89722e-05	0.000932904	2.73675e-05	0.00168319	5.9879e-05	1.79993	0.00037309	***	1.25773	0.024386	*	2.26925	5.6186e-05	***	0.698763	0.00090073	***	1.26074	0.0017099	**	1.80425	0.00043193	***
A_0014	Malic acid	C00149,C00497,C00711	HMDB00156,HMDB00744	(S)-Malate(-5.44); (R)-Malate(-5.44); Malate(-5.44); 3-Dehydro-L-threonate(-6.56);	C00149; C00497; C00711; C03064;	L-Malic acid(-5.21); Malic acid(-5.21);	HMDB00156; HMDB00744;		133.015	21.9816	0.121771	0.118045	0.113058	0.202767	0.188507	0.220341	0.15264	0.138936	0.15634	0.0800603	0.0845344	0.0824331	0.117624	0.00437149	0.203872	0.0159455	0.149305	0.0091685	0.0823426	0.00223844	1.73324	0.0076293	**	1.26934	0.013992	*	0.700047	0.0011533	**	0.732348	0.012241	*	0.403894	0.0049885	**	0.551505	0.0042448	**
C_0091	Serotonin	C00780	HMDB00259	Serotonin(2.17); N-Hydroxyl-tryptamine(0.73);	C00780; C17203;	Serotonin(1.92); Cotinine(0.48);	HMDB00259; HMDB01046;		177.102	8.51709	0.00215268	0.00235733	0.00223707	0.00380073	0.00417358	0.00351396	0.00352395	0.00459001	0.00436748	0.00257428	0.00246134	0.00257287	0.00224903	0.000102847	0.00382943	0.000330746	0.00416048	0.000562364	0.00253616	6.48025e-05	1.7027	0.0091998	**	1.8499	0.024545	*	1.12767	0.021049	*	1.08645	0.43985		0.662283	0.018068	*	0.609584	0.036198	*
A_0110	UDP-glucose UDP-galactose	C00029 C00052	HMDB00286 HMDB00302	UDP-glucose(-4.14); UDP-D-galactose(-4.14); UDP-alpha-D-galacto-1,4-furanose(-4.76);	C00029; C00052; C03733;	Uridine diphosphate glucose(-4.15); Uridine diphosphategalactose(-4.15);	HMDB00286; HMDB00302;		565.05	8.40186	0.0295452	0.0288334	0.0279187	0.0479002	0.0446129	0.0534028	0.0271033	0.0264939	0.0282747	0.0104575	0.0105571	0.0106952	0.0287658	0.000815382	0.0486386	0.00444123	0.0272906	0.000905075	0.0105699	0.000119353	1.69085	0.013923	*	0.948719	0.10471		0.367448	0.0005292	***	0.56109	0.011565	*	0.217316	0.0044827	**	0.38731	0.00081695	***
C_0157	S-Adenosylmethionine	C00019	HMDB01185	S-Adenosyl-L-methionine(2.56); Deoxypodophyllotoxin(1.7);	C00019; C10556;	S-Adenosylmethionine(2527.59);	HMDB01185;		399.143	6.98189	0.00642335	0.00660611	0.0067837	0.0109061	0.00992453	0.012291	0.00942207	0.0094206	0.0108671	0.0339702	0.0421429	0.0413276	0.00660439	0.000180183	0.0110406	0.00118897	0.00990327	0.000834727	0.0391469	0.00450166	1.6717	0.021113	*	1.4995	0.017114	*	5.92741	0.0062523	**	0.896989	0.25419		3.54573	0.0056802	**	3.95293	0.0063536	**
C_0087	Arg	C00062,C00792	HMDB00517,HMDB03416	L-Arginine(3.07); D-Arginine(3.07); Amino acid(Arg-)(5.05);	C00062; C00792; C02385;	L-Arginine(2.95); D-Arginine(2.95);	HMDB00517; HMDB03416;		175.118	6.98103	0.0370893	0.0367498	0.0386464	0.0643261	0.0566201	0.0649392	0.0575529	0.0548989	0.0593818	0.0927629	0.0876333	0.0877211	0.0374951	0.00101134	0.0619618	0.00463616	0.0572779	0.00225405	0.0893724	0.0029366	1.65253	0.0092081	**	1.52761	0.0012072	**	2.38357	0.00034617	***	0.924407	0.21683		1.44238	0.002017	**	1.56033	0.00017371	***
C_0063	Gln	C00064,C00303,C00819	HMDB00641,HMDB03423	L-Glutamine(4.61); Glutamine(4.61); D-Glutamine(4.61); 3-Ureidoisobutyrate(4.72); Isoglutamine(4.72);	C00064; C00303; C00819; C05100; C16673;	L-Glutamine(4.87); D-Glutamine(4.87); Ureidoisobutyric acid(4.98); Alanylglycine(4.98);	HMDB00641; HMDB03423; HMDB02031; HMDB06899;	AG(4.99);	147.076	10.2758	1.86643	1.75417	1.89159	2.9946	3.0198	3.08902	2.19786	2.34284	2.29083	3.89709	3.97942	4.03484	1.8374	0.0731668	3.03448	0.048893	2.27718	0.0734477	3.97045	0.0693138	1.65151	5.6872e-05	***	1.23935	0.0018274	**	2.16091	3.4049e-06	***	0.750435	0.00028353	***	1.30845	9.5555e-05	***	1.74359	8.6291e-06	***
C_0023	Creatinine	C00791	HMDB00562	Creatinine(0.92);	C00791;	Creatinine(1.05);	HMDB00562;		114.066	7.15893	0.009588	0.00761608	0.00859225	0.014375	0.0139937	0.013855	0.0113102	0.0117569	0.0159788	0.0190377	0.020156	0.018815	0.00859878	0.000985977	0.0140746	0.000269255	0.0130153	0.00257614	0.0193362	0.000718607	1.63681	0.0072093	**	1.51362	0.082481		2.24872	0.00019224	***	0.92474	0.5508		1.37384	0.0026712	**	1.48565	0.042719	*
C_0017	Choline	C00114	HMDB00097	Choline(9680.51);	C00114;	Choline(9680.86);	HMDB00097;		104.107	6.74729	0.0073133	0.00740716	0.00905831	0.0120696	0.0146667	0.0119545	0.0334533	0.0422072	0.0351084	0.0781725	0.0637746	0.0672544	0.00792626	0.000981509	0.0128969	0.00153372	0.036923	0.00465049	0.0697338	0.00751236	1.62711	0.013425	*	4.65831	0.0065415	**	8.79783	0.004339	**	2.86293	0.0072823	**	5.40701	0.0043939	**	1.88863	0.0054741	**
C_0143	Glu-Glu	C01425	No ID	Glu-Glu(2.89); (5-L-Glutamyl)-L-glutamate(4.7); Benzo[ghi]perylene(-2.17); Triphenylsilanol(9.05);	C01425; C05282; C14318; C14549;	Gamma Glutamylglutamic acid(4.57);	HMDB11737;	EE(4.52);	277.102	10.4	0.000720919	0.000625642	0.000670602	0.00115628	0.00104403	0.00105784	0.000487263	0.00049277	0.000620143	N.D.	N.D.	N.D.	0.000672388	4.76635e-05	0.00108605	6.12107e-05	0.000533392	7.51788e-05	N.D.	N.A.	1.61521	0.0010019	**	0.79328	0.064477		<1	N.A.		0.491131	0.00071945	***	<1	N.A.		<1	N.A.
A_0027	N-Acetylaspartic acid	C01042	HMDB00812	N-Acetyl-L-aspartate(-2.15); N-Formyl-L-glutamate(0.05); 2-Amino-3-oxoadipate(0.05); 7-Cyano-7-deazaguanine(7.48);	C01042; C01045; C05520; C15996;	N-Acetyl-L-aspartic acid(-2.36); N-Formyl-L-glutamic acid(-0.14);	HMDB00812; HMDB03470;		174.041	14.6015	0.038183	0.036597	0.0336783	0.0568938	0.0534444	0.0633519	0.0429759	0.0430212	0.044988	0.0371433	0.044798	0.0433633	0.0361528	0.00228497	0.0578967	0.00502933	0.0436617	0.00114883	0.0417682	0.004069	1.60145	0.0080874	**	1.2077	0.015299	*	1.15532	0.12423		0.754131	0.033729	*	0.721426	0.013676	*	0.956632	0.50928
A_0018									154.028	7.62869	0.00115634	0.00117302	0.00111436	0.00176293	0.00177621	0.00190183	0.00151352	0.00186481	0.00140842	0.00179412	0.00253544	0.00258904	0.00114791	3.02287e-05	0.00181366	7.66474e-05	0.00159559	0.000239003	0.0023062	0.00044428	1.57997	0.0015913	**	1.39	0.081052		2.00905	0.045123	*	0.879762	0.25059		1.27158	0.19181		1.44536	0.090623
C_0151								ASE(3.17); ATD(3.17); GTE(3.17);	306.129	12.5575	0.0152792	0.0142602	0.0147053	0.0229685	0.0222591	0.0241164	0.0173761	0.0166064	0.0192216	0.00881583	0.0084815	0.0090432	0.0147483	0.000510881	0.0231147	0.000937237	0.0177347	0.00134401	0.00878018	0.000282545	1.56728	0.00073896	***	1.2025	0.047322	*	0.595337	0.00031113	***	0.767248	0.0065955	**	0.379853	0.00062334	***	0.495085	0.0056848	**
A_0021									168.044	7.63611	0.00100082	0.00123029	0.00120615	0.00191566	0.00174791	0.00172093	0.00178734	0.00203457	0.00159621	0.00215353	0.00206741	0.00222534	0.00114576	0.000126097	0.00179483	0.000105504	0.00180604	0.000219779	0.00214876	7.90727e-05	1.56651	0.0026738	**	1.57629	0.017827	*	1.87541	0.0007755	***	1.00625	0.94174		1.19719	0.011571	*	1.18976	0.10092
A_0111	UDP-glucuronic acid	C00167	HMDB00935	UDP-glucuronate(-2.53); UDP-D-galacturonate(-1.03); UDP-L-iduronate(-1.03);	C00167; C00617; C02330;	Uridine diphosphate glucuronic acid(-2.53); UDP-D-galacturonate(-1.03); UDP-L-iduronate(-1.03);	HMDB00935; HMDB12302; HMDB12304;		579.029	10.8489	0.0585452	0.0557175	0.0508697	0.0840097	0.0765328	0.096365	0.0426072	0.036907	0.0412001	0.0281408	0.0406818	0.0373253	0.0550441	0.0038818	0.0856358	0.0100156	0.0402381	0.00296936	0.0353826	0.00649226	1.55577	0.02242	*	0.731015	0.0075636	**	0.642805	0.017013	*	0.469875	0.010764	*	0.413175	0.0033424	**	0.879331	0.3291
C_0139				Deoxyguanosine(6.17); Neuraminic acid(0.93); Zidovudine(6.17); Miserotoxin(0.93);	C00330; C06469; C07210; C08507;	Deoxyguanosine(5.95); Neuraminic acid(1.04);	HMDB00085; HMDB00830;		268.102	12.7409	0.00103884	0.00099209	0.000785822	0.00156367	0.00145912	0.00134611	0.00114855	0.00123917	0.00132947	0.00123839	0.0014562	0.00148267	0.000938917	0.00013463	0.0014563	0.000108809	0.00123906	9.04631e-05	0.00139242	0.00013405	1.55104	0.0074388	**	1.31967	0.039562	*	1.48301	0.014442	*	0.850832	0.058408		0.956138	0.5579		1.12377	0.18571
A_0038	Phosphocreatine	C02305	HMDB01511	Phosphocreatine(-5.52);	C02305;	Phosphocreatine(-5.46);	HMDB01511;		210.03	12.1258	0.137892	0.134234	0.124016	0.204437	0.191038	0.209294	0.125187	0.116284	0.124072	0.0342043	0.0230143	0.022201	0.132047	0.0071917	0.20159	0.009455	0.121848	0.00485037	0.0264732	0.00670769	1.52665	0.00074999	***	0.92276	0.12119		0.200483	5.1029e-05	***	0.604435	0.0010092	**	0.131322	3.0345e-05	***	0.217264	7.4603e-05	***
C_0076	Methionine sulfoxide	C02989	HMDB02005	L-Methionine S-oxide(5.36); L-Methionine (R)-S-oxide(6.36); L-Methionine (S)-S-oxide(6.36);	C02989; C15998; C15999;	Methionine sulfoxide(5.11);	HMDB02005;		166.052	11.1951	0.00599572	0.00533695	0.00523147	0.00881765	0.00747421	0.0089936	0.00570918	0.00680892	0.00616659	0.0077827	0.00876386	0.00856897	0.00552138	0.00041416	0.00842849	0.000831096	0.00622823	0.000552457	0.00837184	0.000519435	1.52652	0.013013	*	1.12802	0.15649		1.51626	0.002113	**	0.73895	0.024265	*	0.993279	0.92594		1.34418	0.0081438	**
C_0026	5-Aminovaleric acid	C00431	HMDB03355	5-Aminopentanoate(2.11); D-Norvaline(4.61); L-Norvaline(4.61); 2-Amino-2-methylbutanoate(4.61); Amyl nitrite(4.61); 4-Methylaminobutyrate(4.61);	C00431; C01799; C01826; C03571; C07457; C15987;	5-Aminopentanoic acid(1.94); Vaporole(4.43); N-Methyl-a-aminoisobutyric acid(4.43);	HMDB03355; HMDB01382; HMDB02141;		118.086	7.85148	0.0136728	0.013448	0.0128735	0.0195309	0.0186327	0.0225721	0.013882	0.0143164	0.0161808	0.0101911	0.0127329	0.0124664	0.0133314	0.000412217	0.0202452	0.00206454	0.0147931	0.0012213	0.0117968	0.00139698	1.51861	0.024758	*	1.10964	0.16455		0.884886	0.19057		0.730696	0.02524	*	0.582696	0.0062464	**	0.797453	0.049962	*
C_0008	Ala	C00041,C00133,C01401	HMDB00161,HMDB01310	L-Alanine(0.78); D-Alanine(0.78); Alanine(0.78); Urethane(3.07); 2-Nitropropane(3.07); HMMF(3.07);	C00041; C00133; C01401; C01537; C02116; C11488;	L-Alanine(0.52); D-Alanine(0.52);	HMDB00161; HMDB01310;		90.0549	8.73086	1.6683	1.54595	1.5453	2.38188	2.26669	2.487	1.28927	1.37039	1.50034	1.42111	1.52236	1.56601	1.58652	0.070831	2.37852	0.110191	1.38667	0.106471	1.50316	0.0743369	1.49921	0.0010342	**	0.874034	0.062417		0.947459	0.23257		0.582995	0.00036269	***	0.631971	0.00067566	***	1.08401	0.20347
C_0010	Homoserinelactone	No ID	No ID	1-Aminocyclopropane-1-carboxylate(-3.16); 2-Aminobutan-4-olide(-3.16); Diacetylmonoxime(-3.16); L-Azetidine 2-carboxylic acid(-3.16); Acetoacetamide(-3.16); 2-Aminobut-2-enoate(-3.16);	C01234; C02926; C07509; C08267; C11106; C17234;				102.055	6.98103	0.00134333	0.00108929	0.0011509	0.00193871	0.00172579	0.00165915	0.00189809	0.00131454	0.00210012	0.00462515	0.00549451	0.00500038	0.0011945	0.000132515	0.00177455	0.000146018	0.00177092	0.000407941	0.00504001	0.000436032	1.48559	0.007183	**	1.48255	0.12332		4.21933	0.0022495	**	0.997952	0.98949		2.84016	0.0029459	**	2.84599	0.00070486	***
C_0132								TE(-0.34);	249.108	12.0081	0.00507218	0.00471913	0.00468774	0.00707305	0.00639497	0.00791098	0.00356497	0.00376824	0.00431591	0.00284796	0.00251106	0.00250928	0.00482635	0.000213472	0.00712633	0.000759409	0.00388304	0.00038841	0.00262276	0.000195023	1.47655	0.027198	*	0.80455	0.032611	*	0.543426	0.00019984	***	0.544886	0.0072776	**	0.368038	0.0065016	**	0.675441	0.015851	*
C_0041	Hydroxyproline	C01157	HMDB00725	trans-4-Hydroxy-L-proline(0.92); 5-Aminolevulinate(3.58); 4-Hydroxy-L-proline(3.58); N-Acetyl-beta-alanine(3.58); 5-Amino-2-oxopentanoic acid(3.58); L-Glutamate 5-semialdehyde(3.58); 2-Amino-4-oxopentanoic acid(3.58); cis-4-Hydroxy-D-proline(3.58); cis-4-Hydroxy-L-proline(3.58); trans-4-Hydroxy-D-proline(3.58); (S)-4-Amino-5-oxopentanoate(3.58); trans-L-3-Hydroxyproline(3.58);	C01157; C00430; C01015; C01073; C01110; C01165; C03341; C03440; C03441; C03651; C03741; C05147;	Hydroxyproline(1.25); N-Acetyl-L-alanine(3.91); Propionylglycine(3.91); 5-Aminolevulinic acid(3.91); L-Glutamic-gamma-semialdehyde(3.91); 3-Hydroxy-L-proline(3.91); 4-Hydroxy-L-proline(3.91); 5-Amino-2-oxopentanoic acid(3.91);	HMDB00725; HMDB00766; HMDB00783; HMDB01149; HMDB02104; HMDB02113; HMDB06055; HMDB06272;		132.065	11.4213	0.0208552	0.019119	0.0198876	0.030328	0.0255358	0.0323	0.01668	0.015086	0.0166156	0.0211604	0.0215625	0.0196018	0.0199539	0.000869997	0.0293879	0.00347868	0.0161272	0.0009023	0.0207749	0.00103563	1.47279	0.035879	*	0.808224	0.0061596	**	1.04114	0.35407		0.54877	0.017117	*	0.706919	0.041002	*	1.28819	0.0044829	**
C_0002	Gly	C00037	HMDB00123	Glycine(-1.24); Nitroethane(-1.46); Acetohydroxamic acid(-1.46);	C00037; C01837; C06808;	Glycine(-0.87);	HMDB00123;		76.0394	8.07916	0.577257	0.550055	0.601592	0.854811	0.822389	0.867393	0.92654	0.888343	0.933561	1.59626	1.64888	1.72114	0.576301	0.0257821	0.848198	0.0232196	0.916148	0.0243347	1.65542	0.062697	1.4718	0.00018231	***	1.5897	7.8882e-05	***	2.8725	0.00024211	***	1.08011	0.025005	*	1.95169	0.00065619	***	1.80694	0.00074611	***
C_0029	Thr	C00188,C00820	HMDB00167	L-Threonine(3.67); D-Threonine(3.67); 2-Methylserine(3.41); 4-Amino-3-hydroxybutanoate(3.41); L-Allothreonine(3.41); (-)-erythro-(2R,3R)-Dihydroxybutylamide(3.41); D-Allothreonine(3.41);	C00188; C00820; C02115; C03678; C05519; C11108; C12317;	L-Threonine(4.03); L-Allothreonine(3.77);	HMDB00167; HMDB04041;		120.065	10.0741	0.961608	0.919387	0.93511	1.34526	1.34506	1.446	0.888319	0.85301	0.935342	1.23782	1.24735	1.28372	0.938701	0.0213383	1.37877	0.0582235	0.892223	0.0413049	1.25629	0.024223	1.46881	0.0025481	**	0.950487	0.18189		1.33833	7.7704e-05	***	0.647114	0.00051939	***	0.911167	0.05174		1.40805	0.00064538	***
C_0067	Met	C00073,C00855,C01733	HMDB00696	L-Methionine(2.04); D-Methionine(2.04); Methionine(2.04); Penicillamine(3.89);	C00073; C00855; C01733; C07418;	L-Methionine(2.41);	HMDB00696;		150.058	10.2522	0.0443735	0.0374458	0.0422285	0.0599202	0.0576176	0.0638722	0.0596822	0.0561236	0.060689	0.101924	0.099393	0.0995152	0.0413493	0.00354654	0.06047	0.00316333	0.0588316	0.0023986	0.100278	0.00142747	1.46242	0.0023378	**	1.4228	0.0033889	**	2.42513	0.00028117	***	0.972905	0.5169		1.6583	0.00044129	***	1.70448	7.0799e-05	***
C_0034									123.594	6.71502	0.00153923	0.00164231	0.00172182	0.00226103	0.00237107	0.00246003	0.00157863	0.00160875	0.00172246	0.00246652	0.00252705	0.00266917	0.00163445	9.15468e-05	0.00236404	9.96888e-05	0.00163661	7.58566e-05	0.00255425	0.000104029	1.44638	0.0007581	***	1.00132	0.97643		1.56275	0.00035701	***	0.692295	0.00077157	***	1.08046	0.084306		1.56069	0.00041013	***
C_0070	His	C00135,C00768,C06419	HMDB00177	L-Histidine(4.23); Histidine(4.23); D-Histidine(4.23); 3-(Pyrazol-1-yl)-L-alanine(5.99);	C00135; C00768; C06419; C01162;	L-Histidine(4.06);	HMDB00177;		156.076	7.15022	0.0873286	0.0725399	0.0743825	0.110497	0.113848	0.113932	0.0835047	0.0889696	0.104118	0.1494	0.155805	0.148996	0.0780837	0.0080592	0.112759	0.00195958	0.0921976	0.0106793	0.1514	0.00381981	1.44408	0.013578	*	1.18075	0.14705		1.93895	0.0009701	***	0.817651	0.074851		1.34269	0.0005902	***	1.64213	0.0056559	**
C_0131	Asp-Asp			Dapsone(-6.77);	C07666;	L-beta-aspartyl-L-aspartic acid(3.51);	HMDB11163;	DD(3.5);	249.071	10.5035	0.00260494	0.0024724	0.00257625	0.00364257	0.00357736	0.00380353	0.00224365	0.00218848	0.00237745	0.000632879	N.D.	0.000768591	0.0025512	6.97276e-05	0.00367449	0.000116416	0.00226986	9.71716e-05	0.000700735	9.59627e-05	1.4403	0.00045863	***	0.889722	0.018443	*	0.274669	0.0036927	**	0.617735	0.00010914	***	0.190703	0.00017909	***	0.308713	0.0016345	**
C_0028	Homoserine	C00263	HMDB00719	L-Homoserine(4.41); 2-Methylserine(3.14); 4-Amino-3-hydroxybutanoate(3.14); L-Allothreonine(3.14); (-)-erythro-(2R,3R)-Dihydroxybutylamide(3.14); D-Allothreonine(3.14);	C00263; C02115; C03678; C05519; C11108; C12317;	L-Homoserine(4.77); L-Allothreonine(3.51);	HMDB00719; HMDB04041;		120.065	9.69753	0.00118437	0.000741833	0.000923049	0.00145463	0.00133836	0.00130958	0.000861411	N.D.	0.000986654	0.000913398	N.D.	0.00127735	0.00094975	0.000222472	0.00136753	7.67951e-05	0.000924032	8.85599e-05	0.00109537	0.000257353	1.43988	0.070049		0.972922	0.8696		1.15333	0.58047		0.675696	0.028576	*	0.80099	0.36475		1.18543	0.51294
A_0056				Methaphenilene(-6.26);	C11113;	L-gamma-glutamyl-L-isoleucine(3.37); L-gamma-glutamyl-L-leucine(3.37);	HMDB11170; HMDB11171;	LE(3.42);	259.13	7.26243	0.00100814	0.000880297	0.000856047	0.00140947	0.00113932	0.00137381	0.00134104	0.00140514	0.00147761	0.00138545	0.00116234	0.00113733	0.000914827	8.17141e-05	0.00130754	0.000146764	0.00140793	6.83255e-05	0.00122837	0.000136606	1.42927	0.025007	*	1.53901	0.0014929	**	1.34273	0.036922	*	1.07678	0.36577		0.939454	0.53179		0.872466	0.13635
A_0019				Thioguanine(5.62);	C07648;	Homocysteinesulfinic acid(-2.61);	HMDB06462;		166.019	9.19042	0.00253773	0.00201514	0.00205793	0.00288222	0.00319624	0.00332698	0.00241258	0.00257782	0.00196685	0.00232744	0.00318945	0.00308527	0.0022036	0.000290155	0.00313514	0.000228588	0.00231909	0.000316036	0.00286739	0.000470503	1.42274	0.01348	*	1.05241	0.66547		1.30123	0.11999		0.739707	0.026129	*	0.914595	0.44276		1.23643	0.17926
A_0102	UTP	C00075	HMDB00285	UTP(-3.91);	C00075;	Uridine triphosphate(-3.83);	HMDB00285;		482.963	12.4473	0.107205	0.0997365	0.0948377	0.150757	0.120719	0.154593	0.134883	0.0892183	0.113074	0.0410301	0.0535202	0.0491208	0.100593	0.00622789	0.142023	0.0185494	0.112392	0.0228398	0.0478904	0.0063353	1.41186	0.048988	*	1.11729	0.46869		0.47608	0.00050663	***	0.791363	0.15906		0.337202	0.0073504	**	0.426102	0.031786	*
C_0080				Phosphodimethylethanolamine(3.49);	C13482;				170.057	18.595	0.00294748	0.00315391	0.0034514	0.00446215	0.00471069	0.00428484	0.00524926	0.00481175	0.00493048	0.00496553	0.0051784	0.00519298	0.00318426	0.000253326	0.00448589	0.000213916	0.00499717	0.000226248	0.00511231	0.000127318	1.40877	0.0026999	**	1.56933	0.00080751	***	1.60549	0.001424	**	1.11397	0.046845	*	1.13964	0.01879	*	1.02304	0.49584
C_0126	Pro-Glu							PE(0.08);	245.113	9.91945	0.0006392	0.000770881	0.000542437	0.000857921	0.000807547	0.00108393	0.000661285	0.00053625	0.000714906	0.000415648	N.D.	N.D.	0.000650839	0.000114666	0.000916465	0.000147198	0.00063748	9.16761e-05	0.000415648	N.A.	1.40813	0.073035		0.979474	0.88275		0.638633	N.A.		0.695586	0.060539		0.453533	N.A.		0.652016	N.A.
C_0093	Tyr	C00082,C01536,C06420	HMDB00158	L-Tyrosine(5.11); DL-Tyrosine(5.11); D-Tyrosine(5.11); L-threo-3-Phenylserine(6.18); 3-Amino-3-(4-hydroxyphenyl)propanoate(6.18);	C00082; C01536; C06420; C03290; C04368;	L-Tyrosine(5.1); 4-Hydroxy-4-(3-pyridyl)-butanoic acid(6.17); L-Threo-3-Phenylserine(6.17); Beta-Tyrosine(6.17); o-Tyrosine(6.17);	HMDB00158; HMDB01119; HMDB02184; HMDB03831; HMDB06050;		182.08	10.8293	0.182084	0.168061	0.162429	0.247709	0.220669	0.253136	0.189044	0.196343	0.210503	0.345773	0.362282	0.35065	0.170858	0.0101212	0.240505	0.017391	0.19863	0.0109106	0.352902	0.00848201	1.40763	0.0076059	**	1.16254	0.032167	*	2.06547	2.3423e-05	***	0.825888	0.032095	*	1.46734	0.0024112	**	1.77668	6.528e-05	***
C_0064	Lys	C00047,C00739,C16440	HMDB00182,HMDB03405	L-Lysine(5.52); D-Lysine(5.52); Lysine(5.52); (3S)-3,6-Diaminohexanoate(6.63); (3S,5S)-3,5-Diaminohexanoate(6.63); 2,5-Diaminohexanoate(6.63);	C00047; C00739; C16440; C01142; C01186; C05161;	L-Lysine(5.72); D-Lysine(5.72); (3S)-3,6-Diaminohexanoate(6.84); (3S,5S)-3,5-Diaminohexanoate(6.84);	HMDB00182; HMDB03405; HMDB12114; HMDB12115;		147.112	6.76474	0.116535	0.122097	0.111852	0.179243	0.146423	0.16612	0.138596	0.130155	0.134089	0.18522	0.193238	0.182697	0.116828	0.005129	0.163929	0.0165196	0.13428	0.00422394	0.187052	0.00550405	1.40316	0.029694	*	1.14938	0.011334	*	1.60109	8.8581e-05	***	0.819137	0.081629		1.14106	0.12509		1.393	0.00028174	***
C_0099				Quinate(8.38); 2D-5-O-Methyl-2,3,5/4,6-pentahydroxycyclohexanone(8.38); Valiolone(8.38);	C00296; C01295; C12113;				193.068	8.48914	0.000371654	N.D.	0.000422039	0.00076446	0.000579874	0.000320874	0.000438785	N.D.	N.D.	N.D.	N.D.	N.D.	0.000396847	3.56278e-05	0.000555069	0.000222831	0.000438785	N.A.	N.D.	N.A.	1.3987	0.34344		1.10568	N.A.		<1	N.A.		0.790505	N.A.		<1	N.A.		<1	N.A.
A_0044	Ribulose 5-phosphate	C00199,C01101	HMDB00618	D-Ribulose 5-phosphate(-4.79); L-Ribulose 5-phosphate(-4.79); D-Xylulose 5-phosphate(-3.04); alpha-D-Ribose 1-phosphate(-3.04); D-Arabinose 5-phosphate(-3.04); L-Xylulose 5-phosphate(-3.04); alpha-D-Ribose 5-phosphate(-3.04); alpha-D-Xylose 1-phosphate(-3.04); beta-L-Arabinose 1-phosphate(-3.04); L-Arabinose 1-phosphate(-3.04); alpha-L-Arabinose 1-phosphate(-3.04); L-Xylulose 1-phosphate(-3.04); …	C00199; C01101; C00231; C00620; C01112; C03291; C03736; C03737; C03906; C06238; C06239; C06441; C06814;	D-Ribulose 5-phosphate(-5); Xylulose 5-phosphate(-3.26); Ribose 1-phosphate(-3.26); D-Xylulose 1-phosphate(-3.26); D-Arabinose 5-phosphate(-3.26); Beta-L-arabinose 1-phosphate(-3.26);	HMDB00618; HMDB00868; HMDB01489; HMDB06534; HMDB11734; HMDB12195;		229.013	10.7674	0.00279205	0.00307998	0.00279656	0.00382695	0.00339674	0.00489391	0.00157605	0.0023506	0.00173953	N.D.	0.00119333	0.00127294	0.00288953	0.000164948	0.0040392	0.000770821	0.00188872	0.000408261	0.00123314	5.62933e-05	1.39787	0.11704		0.653644	0.036837	*	0.426761	0.0011314	**	0.467599	0.022949	*	0.305293	0.023498	*	0.652894	0.10483
A_0069				Deoxy-5-methylcytidylate(8.72);	C03495;				320.064	23.9739	0.0858052	0.0817467	0.0771489	0.118286	0.102716	0.119578	0.0929632	0.0799282	0.0961879	0.0925148	0.104768	0.105143	0.0815669	0.00433096	0.113527	0.00938473	0.0896931	0.00860896	0.100809	0.00718507	1.39182	0.01496	*	1.09963	0.24171		1.2359	0.024095	*	0.790061	0.031969	*	0.887972	0.14066		1.12393	0.16341
C_0072	N6-Methyllysine	C02728	HMDB02038	N6-Methyl-L-lysine(3.95);	C02728;	N(6)-Methyllysine(3.85); Isoputreanine(0.53);	HMDB02038; HMDB06009;		161.128	6.96794	0.000456731	0.000340752	0.000489358	0.000657819	0.00052956	0.000602617	0.000468618	0.000520307	0.000582516	0.000499461	0.000488361	0.000550551	0.000428947	7.81023e-05	0.000596665	6.43365e-05	0.000523814	5.70301e-05	0.000512791	3.31685e-05	1.391	0.047415	*	1.22116	0.17113		1.19546	0.19562		0.877902	0.21709		0.859428	0.1386		0.978957	0.78996
C_0133	Glycerophosphocholine	C00670	HMDB00086	sn-glycero-3-Phosphocholine(3909.38);	C00670;	Glycerophosphocholine(4.88); 5-Methylcytidine(-1.68);	HMDB00086; HMDB00982;		258.109	19.3288	0.914292	0.832762	0.894116	1.20647	1.20743	1.25879	0.918044	0.838889	0.964995	0.942312	1.03994	1.09753	0.88039	0.0424627	1.22423	0.0299337	0.907309	0.0637346	1.02659	0.0784649	1.39055	0.00058635	***	1.03058	0.58009		1.16607	0.063767		0.741126	0.0053148	**	0.838562	0.035567	*	1.13147	0.1134
C_0147	Ophthalmic acid	No ID	HMDB05765			Ophthalmic acid(3.19);	HMDB05765;	AAE(4.36); PSS(4.36); VGD(4.37);	290.134	12.4378	0.00757077	0.00730549	0.00746336	0.0109421	0.00957987	0.0105015	0.00706655	0.00677994	0.00772321	0.00372885	0.00343984	0.0034741	0.00744654	0.000133437	0.0103411	0.000695111	0.0071899	0.000483584	0.0035476	0.000157905	1.38872	0.01595	*	0.965536	0.45826		0.476409	6.8012e-06	***	0.695272	0.0043755	**	0.343057	0.0023567	**	0.493414	0.0029981	**
A_0115	CMP-N-acetylneuraminate	C00128	HMDB01176	CMP-N-acetylneuraminate(-2.5);	C00128;	Cytidine monophosphate N-acetylneuraminic acid(-2.54);	HMDB01176;		613.141	7.93632	0.00474246	0.00487451	0.00436136	0.00648008	0.00627925	0.00658795	0.00493081	0.00457322	0.00445012	0.00565193	0.0071383	0.00670376	0.00465944	0.000266458	0.00644909	0.000156667	0.00465139	0.000249696	0.00649799	0.000764249	1.38409	0.001519	**	0.998271	0.97136		1.39459	0.04107	*	0.721247	0.0010753	**	1.00758	0.92277		1.397	0.041747	*
A_0114	UDP-N-acetylglucosamine	C00043	HMDB00290	UDP-N-acetyl-D-glucosamine(-2.47); UDP-N-acetyl-D-galactosamine(-1.48); UDP-N-acetyl-D-mannosamine(-1.48);	C00043; C00203; C01170;	Uridine diphosphate-N-acetylglucosamine(-2.57); Uridine diphosphate-N-acetylgalactosamine(-1.57);	HMDB00290; HMDB00304;		606.076	8.25225	0.959065	0.92785	0.840167	1.23169	1.19121	1.34748	0.774302	0.792816	0.866951	0.850224	1.05869	1.08912	0.909027	0.0616435	1.25679	0.0811034	0.811356	0.0490285	0.999344	0.130035	1.38257	0.0050803	**	0.892554	0.10169		1.09936	0.36015		0.645577	0.0027391	**	0.795155	0.05419		1.2317	0.11599
C_0119	7,8-Dihydrobiopterin	C02953	HMDB00038	7,8-Dihydrobiopterin(3.18); Dihydrobiopterin(5.98); 6-Lactoyl-5,6,7,8-tetrahydropterin(5.98);	C02953; C00268; C04244;	Dihydrobiopterin(3.33); 6-Lactoyltetrahydropterin(6.13); 4a-Carbinolamine tetrahydrobiopterin(6.13);	HMDB00038; HMDB02065; HMDB02215;		240.108	10.4634	0.00180118	0.00148478	0.00140464	0.00237126	0.00190566	0.0021796	0.00184837	0.00143338	0.00179632	0.00126747	0.00122001	0.00103387	0.00156353	0.000209671	0.00215217	0.00023401	0.00169269	0.000226071	0.00117379	0.000123469	1.37648	0.032075	*	1.08261	0.50851		0.750726	0.063575		0.786503	0.070829		0.545395	0.0074558	**	0.693444	0.037878	*
A_0082				2-AminoAMP(5.2); Adenosine 5'-phosphoramidate(5.2); 3'-Amino-3'-deoxy-AMP(5.2);	C01655; C03851; C07026;				345.072	7.45186	0.00102278	0.000952417	0.000851778	0.00125456	0.00123368	0.00139093	0.00065543	0.00067645	0.000852466	N.D.	N.D.	N.D.	0.000942324	8.59445e-05	0.00129305	8.54001e-05	0.000728115	0.000108203	N.D.	N.A.	1.3722	0.0074179	**	0.772681	0.05793		<1	N.A.		0.563097	0.0025307	**	<1	N.A.		<1	N.A.
A_0009	Succinic acid	C00042	HMDB00254	Succinate(-3.89); Methylmalonate(-6.86); Methyl oxalate(-6.86);	C00042; C02170; C10900;	Succinic acid(-3.79); Methylmalonic acid(-6.76); Erythrono-1,4-lactone(-6.76); Threonolactone(-6.76);	HMDB00254; HMDB00202; HMDB00349; HMDB00940;		117.02	21.5737	0.00988195	0.00958993	0.00945281	0.0126176	0.0111833	0.0157964	0.0066815	0.00667048	0.00543849	N.D.	0.00387136	N.D.	0.00964156	0.000219179	0.0131991	0.0023609	0.00626349	0.000714493	0.00387136	N.A.	1.36898	0.11956		0.649634	0.0095289	**	0.401528	N.A.		0.474539	0.028133	*	0.293304	N.A.		0.618083	N.A.
A_0118	NADP+	C00006	HMDB00217	NADP+(1355.54);	C00006;	NADP(1355.47);	HMDB00217;		742.07	9.14675	0.00191199	0.00150393	0.0018167	0.00246767	0.002373	0.00230762	0.00230694	0.00155662	0.00168022	0.00176224	0.00190313	0.00159349	0.0017442	0.00021347	0.00238276	8.04692e-05	0.00184793	0.000402291	0.00175296	0.00015503	1.3661	0.023981	*	1.05947	0.71925		1.00502	0.95719		0.775541	0.14307		0.735682	0.0082431	**	0.948606	0.73199
C_0096									189.152	7.04556	0.000557481	0.000598829	0.000746984	0.000845939	0.000846541	0.000902621	0.00073338	0.000708719	0.000840328	0.000925372	0.00085774	0.000892147	0.000634431	9.96416e-05	0.000865034	3.25533e-05	0.000760809	6.99605e-05	0.000891753	3.38177e-05	1.36348	0.045823	*	1.1992	0.15481		1.40559	0.035503	*	0.879514	0.1066		1.03089	0.38007		1.17211	0.064531
A_0090	PRPP	C00119	HMDB00280	5-Phospho-alpha-D-ribose 1-diphosphate(-4.33); Ribose triphosphate(-5.38);	C00119; C02884;	Phosphoribosyl pyrophosphate(-4.3);	HMDB00280;		388.946	17.0625	0.00518889	0.00530299	0.00494202	0.0073659	0.00620141	0.00746553	0.0113967	0.00749058	0.0106052	0.00575627	0.0071135	0.00656814	0.00514463	0.000184511	0.00701095	0.00070285	0.00983082	0.00206499	0.0064793	0.000682961	1.36277	0.036922	*	1.91089	0.057972		1.25943	0.068477		1.40221	0.13053		0.924169	0.40066		0.659081	0.094718
C_0142				(5-L-Glutamyl)-L-glutamine(3.81); N-Succinyl-L-citrulline(3.81);	C05283; C18048;	Norophthalmic acid(3.9); Gamma-Glutamylglutamine(3.9);	HMDB05766; HMDB11738;	AAD(3.93); AGE(3.93); QE(3.94);	276.118	12.3058	0.00157841	0.00148814	0.0016053	0.00204056	0.00191069	0.00239873	0.00168926	0.00131164	0.00160122	0.000836426	N.D.	N.D.	0.00155728	6.13745e-05	0.00211666	0.000252762	0.00153404	0.000197572	0.000836426	N.A.	1.3592	0.054736		0.985075	0.86108		0.537106	N.A.		0.724746	0.037481	*	0.395163	N.A.		0.545244	N.A.
C_0078	Phe	C00079,C02057,C02265	HMDB00159	L-Phenylalanine(5.3); Phenylalanine(5.3); D-Phenylalanine(5.3); Benzocaine(5.14); Tricaine(5.14);	C00079; C02057; C02265; C07527; C18090;	L-Phenylalanine(5.17); 3-Pyridinebutanoic acid(5.02); Benzocaine(5.02); Norsalsolinol(5.02);	HMDB00159; HMDB01007; HMDB04992; HMDB06044;		166.085	10.5892	0.360817	0.337107	0.345663	0.485184	0.445893	0.486826	0.40707	0.408117	0.430146	0.678386	0.73973	0.728896	0.347862	0.0120067	0.472634	0.0231732	0.415111	0.0130316	0.715671	0.0327407	1.35868	0.0036819	**	1.19332	0.0028374	**	2.05734	0.00094305	***	0.878291	0.030494	*	1.51422	0.00079091	***	1.72405	0.0013563	**
C_0007	β-Ala	C00099	HMDB00056	beta-Alanine(1.01); Urethane(3.07); 2-Nitropropane(3.07); HMMF(3.07);	C00099; C01537; C02116; C11488;	Beta-Alanine(0.74);	HMDB00056;		90.0549	7.19208	0.0682813	0.0605186	0.0593509	0.08237	0.0836969	0.0892343	0.0989181	0.117137	0.114764	0.161025	0.162147	0.164578	0.0627169	0.00485415	0.0851004	0.00364103	0.110273	0.00990507	0.162583	0.00181652	1.3569	0.0039684	**	1.75827	0.0055286	**	2.59233	0.00019517	***	1.2958	0.035475	*	1.91049	7.2048e-05	***	1.47437	0.009858	**
A_0063				beta-Cotonefuran(6.11); 6-Methoxy-alpha-pyrufuran(6.11); N-Acetyl-aspartyl-glutamate(-7.03);	C08740; C08761; C12270;	N-Acetylaspartylglutamic acid(-7.14);	HMDB01067;		303.085	15.5999	0.00509558	0.00449269	0.00464315	0.00622698	0.00612828	0.00680307	0.00496962	0.00518438	0.00539895	0.00526934	0.00615573	0.00534451	0.00474381	0.000313795	0.00638611	0.000364453	0.00518432	0.000214666	0.00558986	0.0004915	1.3462	0.0043818	**	1.09286	0.12443		1.17835	0.076883		0.811811	0.0134	*	0.875315	0.092911		1.07822	0.28942
C_0069				N-Methylethanolamine phosphate(4.64); D-1-Aminopropan-2-ol O-phosphate(4.64); L-1-Aminopropan-2-ol O-phosphate(4.64);	C01210; C04122; C04126;				156.042	18.4324	0.00347922	0.0033673	0.00348894	0.00500494	0.0041522	0.00473615	0.00523932	0.00440739	0.00498344	0.00627747	0.00592071	0.00652484	0.00344515	6.76008e-05	0.0046311	0.000435967	0.00487672	0.000426107	0.00624101	0.000303712	1.34424	0.039428	*	1.41553	0.025859	*	1.81153	0.0027263	**	1.05304	0.52372		1.34763	0.008581	**	1.27976	0.013469	*
C_0042				3-Guanidinopropanoate(8.31);	C03065;				132.075	7.8131	0.0015549	0.00141663	0.00170499	0.00210526	0.00206541	0.00210264	0.00221879	0.00220877	0.00225342	0.00239639	0.00260518	0.00280363	0.00155884	0.000144217	0.0020911	2.229e-05	0.00222699	2.34272e-05	0.00260173	0.000203643	1.34145	0.021506	*	1.42862	0.013395	*	1.66902	0.002861	**	1.06498	0.0019114	**	1.24419	0.047626	*	1.16827	0.084053
A_0083	AMP	C00020	HMDB00045	AMP(-2.65); dGMP(-5.76); Adenosine 2'-phosphate(-5.76); 3'-AMP(-5.76); 7-alpha-D-Ribosyladenine 5'-phosphate(-5.76);	C00020; C00362; C00946; C01367; C04378;	Adenosine monophosphate(-2.71); 2'-Deoxyguanosine 5'-monophosphate(-5.82); 3'-AMP(-5.82); Adenosine 2'-phosphate(-5.82);	HMDB00045; HMDB01044; HMDB03540; HMDB11617;		346.057	9.04277	0.00148934	0.00165029	0.00152637	0.00196802	0.00203333	0.00224406	0.00185633	0.0017081	0.0024215	0.00393316	0.00480742	0.00495924	0.00155533	8.42955e-05	0.0020818	0.000144262	0.00199531	0.000376457	0.00456661	0.000553807	1.33849	0.0099996	**	1.28288	0.17518		2.9361	0.0097942	**	0.958453	0.73862		2.19358	0.011952	*	2.28867	0.0041145	**
A_0053	Glucose 1-phosphate	C00103	HMDB01586	D-Glucose 1-phosphate(-5.55); D-Mannose 6-phosphate(-4.46); alpha-D-Galactose 1-phosphate(-4.46); D-Mannose 1-phosphate(-4.46); beta-D-Glucose 1-phosphate(-4.46); Hexose 1-phosphate(-4.46); D-Fructose 1-phosphate(-4.46); D-Tagatose 6-phosphate(-4.46); D-Galactose 6-phosphate(-4.46); alpha-D-Hexose 1-phosphate(-4.46); Inositol 1-phosphate(-4.46); Sorbose 1-phosphate(-4.46); D-Allose 6-phosphate(-4…	C00103; C00275; C00446; C00636; C00663; C01002; C01094; C01097; C01113; C01171; C01177; C02888; C02962; C02965; C02976; C03251; C03267; C03384; C03546; C03606; C03654; C03735; C03811; C04006; C05001; C06019; C06155; C06312; C10056; C10086; C10088; C15924; C15926; C18096;	Glucose 1-phosphate(-5.46); Myo-inositol 1-phosphate(-4.36); Galactose 1-phosphate(-4.36); Dolichyl phosphate D-mannose(-4.36); Fructose 1-phosphate(-4.36); Mannose 6-phosphate(-4.36); D-Myo-inositol 4-phosphate(-4.36); Inositol phosphate(-4.36); Beta-D-Glucose 6-phosphate(-4.36); Beta-D-Fructose 6-phosphate(-4.36); D-Tagatose 1-phosphate(-4.36); D-Mannose 1-phosphate(-4.36); Sorbose 1-phosphate(…	HMDB01586; HMDB00213; HMDB00645; HMDB00994; HMDB01076; HMDB01078; HMDB01313; HMDB02985; HMDB03498; HMDB03971; HMDB06328; HMDB06330; HMDB06797; HMDB06800; HMDB06814; HMDB06873;		259.024	9.88206	0.0208471	0.0201789	0.0193689	0.0267189	0.024992	0.029009	0.0189579	0.0154539	0.0182502	0.00771271	0.0078202	0.00728937	0.0201316	0.000740227	0.0269066	0.00201508	0.017554	0.00185284	0.00760743	0.000280639	1.33653	0.018496	*	0.871961	0.12394		0.377884	0.00031124	***	0.652404	0.0041749	**	0.282734	0.0031208	**	0.433373	0.010067	*
C_0082	3-Methylhistidine	C01152	HMDB00479	N(pi)-Methyl-L-histidine(4.16); Nalpha-Methylhistidine(5.44);	C01152; C03298;	3-Methylhistidine(4.33); 1-Methylhistidine(5.61);	HMDB00479; HMDB00001;		170.092	7.32727	0.00429529	0.00399741	0.00309409	0.00492585	0.00458239	0.0057066	0.00351898	0.00381897	0.00421418	0.00473462	0.00498483	0.00548189	0.0037956	0.000625512	0.00507162	0.000576105	0.00385071	0.000348685	0.00506711	0.000380368	1.33618	0.060518		1.01452	0.90206		1.335	0.050689		0.759267	0.045517	*	0.999112	0.99161		1.31589	0.015291	*
A_0101	CTP	C00063	HMDB00082	CTP(-3.86);	C00063;	Cytidine triphosphate(-3.87);	HMDB00082;		481.979	12.2175	0.0241697	0.0215832	0.0211834	0.0307073	0.0249094	0.0336951	0.0264867	0.0188962	0.0225644	0.0165964	0.0217341	0.0201575	0.0223121	0.0016211	0.0297706	0.00446712	0.0226491	0.00379594	0.019496	0.00263198	1.33428	0.088011		1.0151	0.8974		0.873786	0.2038		0.760788	0.10497		0.654874	0.036843	*	0.860785	0.30995
A_0049								TE(1.1);	247.095	7.45765	0.00235842	0.00237362	0.00219669	0.00303931	0.00278344	0.00341987	0.00135398	0.0016402	0.00170493	0.00100285	0.00125222	0.00113424	0.00230958	9.80576e-05	0.00308087	0.000320244	0.00156637	0.000186762	0.00112977	0.000124745	1.33396	0.043058	*	0.678206	0.0086316	**	0.489169	0.00028832	***	0.508418	0.0045829	**	0.366706	0.0040243	**	0.721269	0.03466	*
A_0026	cis-Aconitic acid	C00417	HMDB00072	cis-Aconitate(-4.11); trans-Aconitate(-6.72); Dehydroascorbate(-6.72);	C00417; C02341; C05422;	cis-Aconitic acid(-3.91); trans-Aconitic acid(-6.52); Dehydroascorbic acid(-6.52);	HMDB00072; HMDB00958; HMDB01264;		173.01	29.447	0.0147378	0.0149608	0.0151698	0.0198984	0.01855	0.0212843	0.0132466	0.0132287	0.0128043	N.D.	N.D.	N.D.	0.0149561	0.000215993	0.0199109	0.00136723	0.0130932	0.000250338	N.D.	N.A.	1.33129	0.022222	*	0.875438	0.00068527	***	<1	N.A.		0.657588	0.011121	*	<1	N.A.		<1	N.A.
C_0062	Spermidine	C00315	HMDB01257	Spermidine(2.31);	C00315;	Spermidine(2.3);	HMDB01257;		146.165	4.51528	0.00309525	0.00268468	0.00342421	0.00494742	0.00313459	0.00414136	0.00380985	0.00262907	0.00362888	0.00444555	0.00536132	0.00468059	0.00306805	0.000370519	0.00407446	0.000908266	0.00335593	0.00063595	0.00482915	0.000475617	1.32803	0.18571		1.09383	0.54364		1.57401	0.0083703	**	0.823651	0.33125		1.18523	0.29156		1.43899	0.036249	*
C_0117	Butyrylcarnitine	C02862	HMDB02013	O-Butanoylcarnitine(4.16); N(alpha)-t-Butoxycarbonyl-L-leucine(7.44);	C02862; C04301;	Butyrylcarnitine(4.01); Isobutyryl-L-carnitine(7.28);	HMDB02013; HMDB00736;		232.153	9.24485	0.00879992	0.0081948	0.00879421	0.011292	0.0105182	0.0124345	0.00815917	0.00855681	0.009592	0.00669654	0.00725793	0.00634496	0.00859631	0.00034773	0.0114149	0.000964039	0.00876932	0.000739681	0.00676648	0.000460486	1.32788	0.025971	*	1.02013	0.73946		0.787138	0.0065908	**	0.768234	0.022021	*	0.592776	0.0056538	**	0.771608	0.023086	*
C_0045	Leu	C00123,C01570,C16439	HMDB00687	L-Leucine(2.04); D-Leucine(2.04); Leucine(2.04); L-Norleucine(3.28); 6-Aminohexanoate(3.28); (3R)-beta-Leucine(3.28); beta-Alaninebetaine(3.28); N,N-Diethylglycine(3.28);	C00123; C01570; C16439; C01933; C02378; C02486; C08263; C16647;	L-Leucine(2.31); L-Alloisoleucine(3.54); L-Norleucine(3.54); Aminocaproic acid(3.54); Beta-Leucine(3.54);	HMDB00687; HMDB00557; HMDB01645; HMDB01901; HMDB03640;		132.102	9.90998	0.725736	0.675613	0.658389	0.905435	0.859313	0.965801	0.882058	0.882587	0.953594	1.55155	1.63911	1.70418	0.686579	0.0349872	0.910183	0.0534024	0.90608	0.0411494	1.63161	0.0765893	1.32568	0.0059393	**	1.3197	0.0023613	**	2.37643	0.00045141	***	0.995492	0.92143		1.79262	0.00035133	***	1.80074	0.00063909	***
C_0103	Ile-Ala							AL(3.27);	203.139	9.60359	0.00100078	0.00097198	0.00107711	0.00120301	0.00134088	0.00147263	0.000952151	0.00103482	0.0011079	0.00161299	0.0018167	0.00158624	0.00101662	5.43242e-05	0.00133884	0.000134823	0.00103162	7.7921e-05	0.00167198	0.000126048	1.31695	0.039127	*	1.01475	0.79954		1.64464	0.0052938	**	0.770534	0.037952	*	1.24883	0.03553	*	1.62073	0.0034016	**
C_0105	Spermine	C00750	HMDB01256	Spermine(2.86);	C00750;	Spermine(3.08);	HMDB01256;		203.223	4.46822	0.00186946	0.00157863	0.00269406	0.00303747	0.00165283	0.00336657	0.00304415	0.00148411	0.0021921	0.00425397	0.00595268	0.00406463	0.00204738	0.000578609	0.00268562	0.000909435	0.00224012	0.000781129	0.00475709	0.00103973	1.31173	0.3726		1.09414	0.74997		2.3235	0.026867	*	0.834115	0.5556		1.77132	0.061277		2.12359	0.031935	*
C_0108	Trp	C00078,C00525,C00806	HMDB00929	L-Tryptophan(3.49); D-Tryptophan(3.49); Tryptophan(3.49); Ethotoin(4.5); Vasicinol(4.5); Idazoxan(4.5); Nirvanol(4.5);	C00078; C00525; C00806; C07839; C10743; C10968; C14916;	L-Tryptophan(3.37);	HMDB00929;		205.096	10.5228	0.0303391	0.0284734	0.0284851	0.0364401	0.0384151	0.0396136	0.0349735	0.0360461	0.0388167	0.0648889	0.071148	0.0675088	0.0290992	0.00107378	0.0381562	0.00160252	0.0366121	0.00198314	0.0678486	0.00314334	1.31125	0.0021687	**	1.25818	0.0096223	**	2.33163	0.00085076	***	0.959532	0.35581		1.77818	0.00073367	***	1.85317	0.00036575	***
C_0116									231.6	8.57293	0.000551884	0.000560844	0.000463466	0.000543989	0.000732075	0.000778706	0.000566816	0.000513061	0.000787372	0.000815901	0.000756516	0.000886696	0.000525398	5.38211e-05	0.000684924	0.00012426	0.000622416	0.000145362	0.000819704	6.51733e-05	1.30363	0.14315		1.18466	0.37045		1.56016	0.0042628	**	0.908738	0.60224		1.19678	0.19406		1.31697	0.12863
C_0120									242.641	8.26234	0.000723158	0.00057425	0.000631764	0.000790821	0.000886792	0.000836099	0.000678687	0.000711618	0.000574154	0.00106734	0.000852412	0.00105931	0.000643058	7.50935e-05	0.000837904	4.80113e-05	0.00065482	7.17725e-05	0.000993021	0.000121838	1.303	0.025899	*	1.01829	0.85409		1.54422	0.019544	*	0.781498	0.027018	*	1.18513	0.14619		1.51648	0.021987	*
A_0024									168.992	18.0713	0.00432164	0.00436967	0.00397069	0.00510551	0.00487338	0.00651706	0.00526284	0.00522878	0.00517904	0.00449836	0.00466794	0.00527054	0.00422067	0.00021781	0.00549865	0.000889575	0.00522355	4.21424e-05	0.00481228	0.000405822	1.30279	0.12346		1.23761	0.0129	*	1.14017	0.11068		0.94997	0.64594		0.875174	0.31659		0.921265	0.22029
C_0044	Ile	C00407,C06418,C16434	HMDB00172	L-Isoleucine(2.14); D-Isoleucine(2.14); Isoleucine(2.14); L-Norleucine(3.28); 6-Aminohexanoate(3.28); (3R)-beta-Leucine(3.28); beta-Alaninebetaine(3.28); N,N-Diethylglycine(3.28);	C00407; C06418; C16434; C01933; C02378; C02486; C08263; C16647;	L-Isoleucine(2.41); L-Alloisoleucine(3.54); L-Norleucine(3.54); Aminocaproic acid(3.54); Beta-Leucine(3.54);	HMDB00172; HMDB00557; HMDB01645; HMDB01901; HMDB03640;		132.102	9.81745	0.690714	0.641929	0.650993	0.849854	0.822079	0.910352	0.836209	0.863284	0.901931	1.38046	1.53635	1.54595	0.661212	0.0259485	0.860762	0.045136	0.867141	0.0330305	1.48759	0.092898	1.30179	0.0057236	**	1.31144	0.0013371	**	2.24979	0.002422	**	1.00741	0.85386		1.72823	0.0021487	**	1.71551	0.0036077	**
C_0098	Gly-Asp			N-Carbamyl-L-glutamate(2.57); L-alpha-Amino-gamma-oxalylaminobutyric acid(2.57);	C05829; C08266;	L-beta-aspartyl-L-glycine(2.44);	HMDB11165;	GD(2.42);	191.066	9.51805	0.0053095	0.00473701	0.00490912	0.00645238	0.00601258	0.00691053	0.0046812	0.00408999	0.00468242	0.00231428	0.00231927	0.00232576	0.00498521	0.000293735	0.0064585	0.000449007	0.00448454	0.000341689	0.00231977	5.75366e-06	1.29553	0.012795	*	0.899569	0.12821		0.465331	0.0040122	**	0.694363	0.0046612	**	0.359181	0.0038956	**	0.517282	0.0081885	**
C_0134				Methaphenilene(-8.84);	C11113;	L-gamma-glutamyl-L-isoleucine(0.79); L-gamma-glutamyl-L-leucine(0.79);	HMDB11170; HMDB11171;	LE(0.84);	261.144	12.1627	0.00313779	0.00304777	0.00325721	0.00382949	0.00414843	0.00422745	0.00419643	0.00441464	0.0047521	0.00390674	0.0041342	0.0041046	0.00314759	0.000105063	0.00406846	0.000210689	0.00445439	0.000279963	0.00404851	0.000123665	1.29256	0.0070301	**	1.41517	0.0081969	**	1.28623	0.00074055	***	1.09486	0.13452		0.995099	0.89593		0.908882	0.1132
C_0012	3-Aminobutyric acid	No ID	No ID	(R)-3-Amino-2-methylpropanoate(8.82); N-Methyl-L-alanine(8.82); HBA(8.82); N-Ethylglycine(8.82);	C01205; C02721; C11109; C11735;	D-Alpha-aminobutyric acid(9.14); (S)-b-aminoisobutyric acid(9.14); (R)-b-aminoisobutyric acid(9.14);	HMDB00650; HMDB02166; HMDB02299;		104.071	7.76171	0.00100526	0.00104013	0.000977422	0.00104963	0.00136226	0.00149219	0.000989442	0.00119569	0.00117757	N.D.	0.00125553	0.00148449	0.0010076	3.14199e-05	0.00130136	0.000227478	0.0011209	0.000114208	0.00137001	0.000161897	1.29154	0.15239		1.11244	0.22295		1.35967	0.18734		0.861329	0.3084		1.05275	0.72097		1.22224	0.22345
C_0158								MWD(-5.23); PMTC(2.25); SSEE(0.32); STDE(0.32); TTDD(0.32);	451.166	11.6911	0.00097839	0.000785405	0.00100979	0.00113591	0.00120629	0.00120915	0.00100809	0.00109424	0.00113298	0.00130339	0.000855964	0.0013573	0.000924527	0.000121502	0.00118378	4.14854e-05	0.00107844	6.39285e-05	0.00117222	0.000275206	1.28042	0.053722		1.16647	0.14661		1.26791	0.25682		0.911009	0.085532		0.990231	0.94892		1.08696	0.61839
C_0145				1-Methyladenosine(2.31); O6-Methyl-2'-deoxyguanosine(2.31);	C02494; C05031;	1-Methyladenosine(2.29); N6-Methyladenosine(2.29); 2'-O-Methyladenosine(2.29); 3'-O-Methyladenosine(2.29);	HMDB03331; HMDB04044; HMDB04326; HMDB06023;		282.118	12.8152	0.00123026	0.00122559	0.00114184	0.00157325	0.00148931	0.00150915	0.0013089	0.00148701	0.00146744	0.00153944	0.00155388	0.00159533	0.00119923	4.97592e-05	0.0015239	4.38744e-05	0.00142111	9.76737e-05	0.00156288	2.90123e-05	1.27074	0.0011366	**	1.18502	0.039884	*	1.30324	0.0011832	**	0.932548	0.20225		1.02558	0.27839		1.09976	0.11871
C_0097	Asp-Gly			N-Carbamyl-L-glutamate(1.57); L-alpha-Amino-gamma-oxalylaminobutyric acid(1.57);	C05829; C08266;	L-beta-aspartyl-L-glycine(1.44);	HMDB11165;	GD(1.42);	191.066	9.63852	0.00143064	0.00119989	0.00147325	0.00158763	0.00174465	0.00184568	0.00125918	0.00140439	0.00139637	0.00135983	0.00156986	0.00125918	0.00136793	0.000147076	0.00172599	0.000130031	0.00135331	8.16227e-05	0.00139629	0.000158515	1.26175	0.03493	*	0.989314	0.88955		1.02073	0.83149		0.78408	0.019526	*	0.808981	0.051693		1.03176	0.70446
C_0016	2-Aminoisobutyric acid 2-Aminobutyric acid	C03665 C02261,C02356	HMDB01906 HMDB00452	2-Amino-2-methylpropanoate(-1.21); D-2-Aminobutyrate(-1.21); (S)-2-Aminobutanoate(-1.21); (R)-3-Amino-2-methylpropanoate(-0.48); N-Methyl-L-alanine(-0.48); HBA(-0.48); N-Ethylglycine(-0.48);	C03665; C02261; C02356; C01205; C02721; C11109; C11735;	2-Aminoisobutyric acid(-0.9); L-Alpha-aminobutyric acid(-0.9); D-Alpha-aminobutyric acid(-0.17); (S)-b-aminoisobutyric acid(-0.17); (R)-b-aminoisobutyric acid(-0.17);	HMDB01906; HMDB00452; HMDB00650; HMDB02166; HMDB02299;		104.071	9.30682	0.00650954	0.00659941	0.00637072	0.00882724	0.00689811	0.00883447	0.00528282	0.00541902	0.00643973	0.00800164	0.009563	0.00936481	0.00649322	0.000115214	0.00818661	0.00111587	0.00571386	0.000632299	0.00897648	0.000850033	1.26079	0.11787		0.879972	0.16253		1.38244	0.034865	*	0.697952	0.041035	*	1.09648	0.38824		1.571	0.0074205	**
C_0081	Pyridoxine	C00314	HMDB00239	Pyridoxine(1.31); L-Noradrenaline(1.65);	C00314; C00547;	Pyridoxine(1.3); Norepinephrine(1.64); 6-Hydroxydopamine(1.64); 5-Hydroxydopamine(1.64);	HMDB00239; HMDB00216; HMDB01537; HMDB04817;		170.081	8.39583	0.011744	0.010332	0.0101199	0.0140994	0.0132893	0.013105	0.0117043	0.0124801	0.0138996	0.0163334	0.0195256	0.018359	0.010732	0.000882862	0.0134979	0.000528999	0.0126946	0.00111326	0.0180726	0.00161522	1.25772	0.015396	*	1.18288	0.078304		1.684	0.0056075	**	0.940491	0.34473		1.33892	0.029384	*	1.42364	0.011987	*
A_0052	myo-Inositol 2-phosphate	No ID	No ID	D-Mannose 6-phosphate(-3.84); alpha-D-Galactose 1-phosphate(-3.84); D-Mannose 1-phosphate(-3.84); beta-D-Glucose 1-phosphate(-3.84); Hexose 1-phosphate(-3.84); D-Fructose 1-phosphate(-3.84); D-Tagatose 6-phosphate(-3.84); D-Galactose 6-phosphate(-3.84); alpha-D-Hexose 1-phosphate(-3.84); Inositol 1-phosphate(-3.84); Sorbose 1-phosphate(-3.84); D-Allose 6-phosphate(-3.84); D-Hexose 6-phosphate(-3.…	C00275; C00446; C00636; C00663; C01002; C01094; C01097; C01113; C01171; C01177; C02888; C02962; C02965; C02976; C03251; C03267; C03384; C03546; C03606; C03654; C03735; C03811; C04006; C05001; C06019; C06155; C06312; C10056; C10086; C10088; C15924; C15926; C18096;	Myo-inositol 1-phosphate(-3.75); Galactose 1-phosphate(-3.75); Dolichyl phosphate D-mannose(-3.75); Fructose 1-phosphate(-3.75); Mannose 6-phosphate(-3.75); D-Myo-inositol 4-phosphate(-3.75); Inositol phosphate(-3.75); Beta-D-Glucose 6-phosphate(-3.75); Beta-D-Fructose 6-phosphate(-3.75); D-Tagatose 1-phosphate(-3.75); D-Mannose 1-phosphate(-3.75); Sorbose 1-phosphate(-3.75); Beta-D-Fructose 2-ph…	HMDB00213; HMDB00645; HMDB00994; HMDB01076; HMDB01078; HMDB01313; HMDB02985; HMDB03498; HMDB03971; HMDB06328; HMDB06330; HMDB06797; HMDB06800; HMDB06814; HMDB06873;		259.023	10.2756	0.00201811	0.00149756	0.00156693	0.00225166	0.0022008	0.00193361	0.00203744	0.00137641	0.00190508	0.00211005	0.0028299	0.00272157	0.0016942	0.000282647	0.00212869	0.000170851	0.00177297	0.000349755	0.00255384	0.000388131	1.25646	0.099288		1.0465	0.77733		1.5074	0.04085	*	0.832894	0.2146		1.19972	0.18925		1.44043	0.061417
A_0116	NAD+	C00003	HMDB00902	NAD+(1519.24);	C00003;	NAD(1519.3);	HMDB00902;		662.104	6.3362	0.0450113	0.0425321	0.0431397	0.0547446	0.0488942	0.060086	0.0516194	0.0494331	0.0534435	0.0642871	0.0720928	0.0790273	0.043561	0.00129217	0.054575	0.00559787	0.0514987	0.0020079	0.0718024	0.00737439	1.25284	0.069614		1.18222	0.0072321	**	1.64832	0.019433	*	0.943632	0.44789		1.31567	0.035575	*	1.39426	0.033785	*
C_0155				N4-(Acetyl-beta-D-glucosaminyl)asparagine(0.44);	C04540;	Aspartylglycosamine(0.37);	HMDB00489;	MW(-7.12); STE(0.33); TTD(0.33);	336.139	12.257	0.00341541	0.00293158	0.00371938	0.00434352	0.00380629	0.00435919	0.00409574	0.0034349	0.00389923	0.00477738	0.00537375	0.00491862	0.00335546	0.000397308	0.00416967	0.000314792	0.00380996	0.000339347	0.00502325	0.000311647	1.24265	0.05265		1.13545	0.20808		1.49704	0.0054562	**	0.913732	0.24989		1.20471	0.028904	*	1.31845	0.010505	*
A_0046				5-Phosphonooxy-L-lysine(-4.95); 2-Deoxystreptamine phospahte(-4.95); 2-Deoxystreptamine 4-phosphate(-4.95); Phosphoallohydroxy-L-lysine(-4.95);	C03366; C03828; C03980; C16743;				241.062	7.11184	0.00454852	0.00459027	0.00433361	0.00574043	0.00501963	0.00595971	0.00424304	0.00402736	0.00445259	0.0047766	0.00682214	0.00649725	0.0044908	0.000137723	0.00557326	0.000491835	0.004241	0.000212623	0.006032	0.00109927	1.24104	0.053448		0.944376	0.17468		1.34319	0.13376		0.760955	0.027991	*	1.08231	0.5601		1.42231	0.101
A_0032	Citric acid	C00158	HMDB00094	Citrate(-5.46); (1R,2S)-1-Hydroxypropane-1,2,3-tricarboxylate(-6.45); 5-Dehydro-4-deoxy-D-glucarate(-6.45); 2,5-Didehydro-D-gluconate(-6.45); Carboxymethyloxysuccinate(-6.45); 2-Dehydro-3-deoxy-D-glucarate(-6.45); (4R,5S)-4,5,6-Trihydroxy-2,3-dioxohexanoate(-6.45); (1S,2S)-1-Hydroxypropane-1,2,3-tricarboxylate(-6.45);	C00158; C00451; C00679; C02780; C03600; C03921; C04575; C04617;	Citric acid(-5.42); D-threo-Isocitric acid(-6.41); Diketogulonic acid(-6.41); 2,3-Diketo-L-gulonate(-6.41);	HMDB00094; HMDB01874; HMDB05971; HMDB06511;		191.021	27.5455	0.208999	0.199685	0.196167	0.247587	0.229721	0.270661	0.183839	0.158039	0.179485	0.0333	0.0310483	0.0320825	0.201617	0.00663064	0.249323	0.0205251	0.173788	0.0138117	0.0321436	0.00112708	1.23662	0.045587	*	0.861968	0.054465		0.159429	0.00036651	***	0.697038	0.008815	**	0.128924	0.0028931	**	0.184959	0.0029929	**
C_0128						L-beta-aspartyl-L-leucine(5.79); L-gamma-glutamyl-L-valine(5.79);	HMDB11166; HMDB11172;	LD(5.81); VE(5.81);	247.128	12.0003	0.00226239	0.00211825	0.00205841	0.00271395	0.00245786	0.0027196	0.00309014	0.00268705	0.00324564	0.00237928	0.00250751	0.00230395	0.00214635	0.000104851	0.00263047	0.000149512	0.00300761	0.000288299	0.00239692	0.000102918	1.22556	0.013032	*	1.40127	0.024585	*	1.11674	0.041824	*	1.14337	0.1377		0.911211	0.098323		0.79695	0.053767
A_0041	Pantothenic acid	C00864	HMDB00210	Pantothenate(-4.28); Zeatin(3.19); cis-Zeatin(3.19);	C00864; C00371; C15545;	Pantothenic acid(-4.41); Cis-zeatin(3.26);	HMDB00210; HMDB12204;		218.104	7.43721	0.0223089	0.0223001	0.020163	0.0261428	0.0260511	0.0270192	0.020853	0.0201838	0.0185961	0.0239729	0.0257264	0.0277859	0.0215907	0.00123642	0.0264044	0.000534399	0.0198776	0.00115917	0.0258284	0.00190857	1.22295	0.011227	*	0.920658	0.15519		1.19627	0.039986	*	0.752817	0.0038841	**	0.978186	0.65864		1.29937	0.015492	*
A_0117	NADH	C00004	HMDB01487	NADH(-2.65);	C00004;	NADH(-2.72);	HMDB01487;		664.119	7.93634	0.00317445	0.00420209	0.00321498	0.00429823	0.00447473	0.00416789	0.00520678	0.00463068	0.0060834	0.00526934	0.00653078	0.00449383	0.00353051	0.000581962	0.00431362	0.000153999	0.00530695	0.00073152	0.00543132	0.00102809	1.22181	0.13735		1.50317	0.032454	*	1.5384	0.064601		1.23028	0.13766		1.25911	0.19814		1.02343	0.87358
C_0025	Val	C00183,C06417,C16436	HMDB00883	L-Valine(2.75); D-Valine(2.75); Valine(2.75); D-Norvaline(3.28); L-Norvaline(3.28); 2-Amino-2-methylbutanoate(3.28); Amyl nitrite(3.28); 4-Methylaminobutyrate(3.28);	C00183; C06417; C16436; C01799; C01826; C03571; C07457; C15987;	L-Valine(2.58); Vaporole(3.1); N-Methyl-a-aminoisobutyric acid(3.1);	HMDB00883; HMDB01382; HMDB02141;		118.086	9.64462	0.571772	0.534292	0.543306	0.667032	0.624155	0.710369	0.666168	0.665811	0.711441	1.14904	1.25944	1.21128	0.54979	0.0195632	0.667185	0.0431076	0.68114	0.0262425	1.20659	0.0553479	1.21353	0.026831	*	1.23891	0.0029938	**	2.19464	0.00087973	***	1.02092	0.66193		1.80847	0.00026053	***	1.77142	0.00085931	***
A_0062	N-Acetylglucosamine 6-phosphate	C00357	HMDB01062	N-Acetyl-D-glucosamine 6-phosphate(-4.56); N-Acetyl-D-mannosamine 6-phosphate(-3.18); N-Acetyl-alpha-D-glucosamine 1-phosphate(-3.18); N-Acetyl-D-galactosamine 6-phosphate(-3.18); N-Acetyl-alpha-D-hexosamine 1-phosphate(-3.18); N-Acetyl-alpha-D-galactosamine 1-phosphate(-3.18);	C00357; C04257; C04501; C06376; C18055; C18060;	N-Acetyl-D-Glucosamine 6-Phosphate(-4.65); N-Acetyl-D-mannosamine 6-phosphate(-3.27); N-Acetylglucosamine 6-phosphate(-3.27); N-Acetyl-D-galactosamine 1-phosphate(-3.27);	HMDB01062; HMDB01121; HMDB02817; HMDB06480;		300.05	8.93966	0.0046034	0.00405361	0.00311465	0.00462114	0.00432377	0.00531681	0.00161055	0.00209203	0.00212005	0.00251293	0.00318325	0.00366164	0.00392389	0.000752809	0.00475391	0.000509659	0.00194088	0.000286417	0.00311927	0.000577018	1.21153	0.1986		0.494631	0.032119	*	0.794945	0.22032		0.40827	0.0030143	**	0.65615	0.021819	*	1.60715	0.052229
A_0105	ATP	C00002	HMDB00538	ATP(-3.03); dGTP(-3.07);	C00002; C00286;	Adenosine triphosphate(-2.92); dGTP(-2.96);	HMDB00538; HMDB01440;		505.99	11.6215	0.530412	0.483792	0.457368	0.630103	0.50535	0.642818	0.604498	0.414745	0.517393	0.380239	0.495974	0.434693	0.490524	0.0369845	0.592757	0.0759634	0.512212	0.0949824	0.436968	0.0579011	1.20842	0.13027		1.04421	0.74047		0.890819	0.25985		0.864118	0.31816		0.73718	0.051471		0.853101	0.31883
C_0019	Hypotaurine	C00519	HMDB00965	Hypotaurine(-0.63);	C00519;	Hypotaurine(-0.15);	HMDB00965;		110.027	16.5622	0.0850606	0.0834786	0.0836505	0.102633	0.0967447	0.104484	0.117282	0.101224	0.106896	0.139021	0.142598	0.143452	0.0840632	0.000868034	0.101287	0.00404122	0.108467	0.00814389	0.14169	0.00235067	1.20489	0.014617	*	1.29031	0.033913	*	1.68552	0.00012949	***	1.07089	0.26684		1.3989	0.00044117	***	1.3063	0.013901	*
A_0033	Isocitric acid	C00311	HMDB00193	Isocitrate(-5.4); (1R,2S)-1-Hydroxypropane-1,2,3-tricarboxylate(-6.09); 5-Dehydro-4-deoxy-D-glucarate(-6.09); 2,5-Didehydro-D-gluconate(-6.09); Carboxymethyloxysuccinate(-6.09); 2-Dehydro-3-deoxy-D-glucarate(-6.09); (4R,5S)-4,5,6-Trihydroxy-2,3-dioxohexanoate(-6.09); (1S,2S)-1-Hydroxypropane-1,2,3-tricarboxylate(-6.09);	C00311; C00451; C00679; C02780; C03600; C03921; C04575; C04617;	Isocitric acid(-5.36); D-threo-Isocitric acid(-6.05); Diketogulonic acid(-6.05); 2,3-Diketo-L-gulonate(-6.05);	HMDB00193; HMDB01874; HMDB05971; HMDB06511;		191.021	30.2651	0.0127893	0.0130157	0.0130905	0.0151616	0.014764	0.0167253	0.0106917	0.00990386	0.0120828	N.D.	N.D.	N.D.	0.0129651	0.000156834	0.0155503	0.00103682	0.0108928	0.00110329	N.D.	N.A.	1.1994	0.046835	*	0.840159	0.080084		<1	N.A.		0.700485	0.0060371	**	<1	N.A.		<1	N.A.
C_0033	Nicotinamide	C00153	HMDB01406	Nicotinamide(3.41); Picolinamide(-5.57); Isonicotineamide(-5.57);	C00153; C01950; C02421;	Niacinamide(3.51);	HMDB01406;		123.055	7.24441	0.00138587	0.00110605	0.000744394	0.00158044	0.00136604	0.000928709	0.00146427	0.00115366	0.00157196	0.00135299	0.00157341	0.00100298	0.00107877	0.000321605	0.00129173	0.000332161	0.00139663	0.000217197	0.0013098	0.000287656	1.19741	0.46971		1.29465	0.23836		1.21416	0.40682		1.08121	0.67444		1.01399	0.94671		0.937825	0.69942
C_0112				gamma-L-Glutamyl-D-alanine(0);	C03738;	Glutamylalanine(-0.13); 5-L-Glutamyl-L-alanine(-0.13);	HMDB03764; HMDB06248;	AE(-0.13);	219.097	11.4152	0.00235642	0.00217969	0.00231345	0.00275469	0.00250189	0.00290613	0.00348542	0.00344939	0.00343099	0.00264783	0.0033031	0.00348864	0.00228319	9.21679e-05	0.0027209	0.000204228	0.00345527	2.76868e-05	0.00314652	0.000441732	1.19171	0.048101	*	1.51335	0.00096715	***	1.37813	0.071614		1.2699	0.023136	*	1.15643	0.23274		0.910645	0.34961
A_0015	Threonic acid	C01620	HMDB00943	Threonate(-4.1); Hypoxanthine(7.79);	C01620; C00262;	Threonic acid(-4.32); Hypoxanthine(7.88); Erythronic acid(-1.98);	HMDB00943; HMDB00157; HMDB00613;		135.03	9.02696	0.0134992	0.0139893	0.0126336	0.0158293	0.015316	0.0165933	0.0128693	0.0122545	0.0120012	0.0127212	0.0142301	0.014813	0.013374	0.000686436	0.0159129	0.00064276	0.012375	0.00044639	0.0139214	0.00107952	1.18983	0.0095738	**	0.9253	0.11345		1.04093	0.50664		0.777672	0.0022778	**	0.874853	0.064745		1.12496	0.11673
A_0051				D-Glucosamine 6-phosphate(-9.65); 1-Amino-1-deoxy-scyllo-inositol 4-phosphate(-9.65); D-Galactosamine 1-phosphate(-9.65); alpha-D-Glucosamine 1-phosphate(-9.65); D-Galactosamine 6-phosphate(-9.65); Kanosamine 6-phosphate(-9.65); Aminofructose 6-phosphate(-9.65);	C00352; C01283; C03783; C06156; C06377; C12213; C12214;	Glucosamine-1P(-9.59); Glucosamine 6-phosphate(-9.59);	HMDB01109; HMDB01254;		258.039	7.74902	0.00116183	0.00110302	0.000843239	0.00125674	0.00107328	0.00136648	0.000724422	0.0010421	0.000798106	0.000875324	N.D.	N.D.	0.00103603	0.000169531	0.00123217	0.00014814	0.000854876	0.000166273	0.000875324	N.A.	1.18931	0.20706		0.825146	0.25692		0.844883	N.A.		0.693799	0.043318	*	0.710395	N.A.		1.02392	N.A.
C_0118	γ-Glu-2-aminobutyric acid	No ID	No ID	Boc-Asn(4.17); N2-Succinyl-L-ornithine(4.17); N6-Acetyl-LL-2,6-diaminoheptanedioate(4.17); gamma-Glutamyl-gamma-aminobutyrate(4.17);	C01410; C03415; C04390; C15767;	N2-Succinyl-L-ornithine(4.29); 4-(Glutamylamino) butanoate(4.29);	HMDB01199; HMDB12161;	VD(4.26);	233.112	11.6134	0.00191984	0.00143451	0.00179561	0.00196387	0.00204403	0.00210655	0.00212432	0.00216239	0.00227014	0.00170022	0.00233703	0.0021695	0.00171665	0.000252115	0.00203815	7.1521e-05	0.00218562	7.56349e-05	0.00206892	0.000330104	1.18728	0.1497		1.27318	0.073838		1.2052	0.22053		1.07235	0.070362		1.0151	0.88802		0.946605	0.60607
C_0021									113.021	20.1477	0.0635775	0.0894836	0.0655455	0.0813802	0.0829786	0.0947935	0.0683361	0.142929	0.125376	0.10659	0.186154	0.118089	0.0728689	0.0144224	0.0863841	0.00732645	0.112214	0.0389996	0.136944	0.043003	1.18547	0.24461		1.53994	0.21601		1.87933	0.1113		1.29901	0.37001		1.5853	0.17545		1.22039	0.50192
C_0124				Biotin amide(4.77);	C01893;	Biotin amide(4.94);	HMDB01458;		244.109	9.35133	0.00178439	0.00162444	0.00175418	0.0022802	0.00174088	0.00208568	0.00214793	0.00159571	0.00185485	0.00209192	0.00260874	0.00246022	0.001721	8.49811e-05	0.00203559	0.000273127	0.00186616	0.000276288	0.00238696	0.000266082	1.18279	0.1762		1.08435	0.46333		1.38696	0.039019	*	0.916769	0.49209		1.17261	0.18576		1.27907	0.078468
A_0054	Glucose 6-phosphate	C00668,C01172,C00092	HMDB01401	alpha-D-Glucose 6-phosphate(-5.59); beta-D-Glucose 6-phosphate(-5.59); D-Glucose 6-phosphate(-5.59); D-Mannose 6-phosphate(-4.69); alpha-D-Galactose 1-phosphate(-4.69); D-Mannose 1-phosphate(-4.69); beta-D-Glucose 1-phosphate(-4.69); Hexose 1-phosphate(-4.69); D-Fructose 1-phosphate(-4.69); D-Tagatose 6-phosphate(-4.69); D-Galactose 6-phosphate(-4.69); alpha-D-Hexose 1-phosphate(-4.69); Inositol …	C00668; C01172; C00092; C00275; C00446; C00636; C00663; C01002; C01094; C01097; C01113; C01171; C01177; C02888; C02962; C02965; C02976; C03251; C03267; C03384; C03546; C03606; C03654; C03735; C03811; C04006; C05001; C06019; C06155; C06312; C10056; C10086; C10088; C15924; C15926; C18096;	Glucose 6-phosphate(-5.5); Myo-inositol 1-phosphate(-4.59); Galactose 1-phosphate(-4.59); Dolichyl phosphate D-mannose(-4.59); Fructose 1-phosphate(-4.59); Mannose 6-phosphate(-4.59); D-Myo-inositol 4-phosphate(-4.59); Inositol phosphate(-4.59); Beta-D-Glucose 6-phosphate(-4.59); Beta-D-Fructose 6-phosphate(-4.59); D-Tagatose 1-phosphate(-4.59); D-Mannose 1-phosphate(-4.59); Sorbose 1-phosphate(-…	HMDB01401; HMDB00213; HMDB00645; HMDB00994; HMDB01076; HMDB01078; HMDB01313; HMDB02985; HMDB03498; HMDB03971; HMDB06328; HMDB06330; HMDB06797; HMDB06800; HMDB06814; HMDB06873;		259.024	9.6305	0.0262207	0.0231826	0.0270349	0.0298367	0.0265653	0.0337807	0.0242078	0.020176	0.0272196	0.027851	0.0350561	0.0362249	0.0254794	0.00203034	0.0300609	0.00361289	0.0238678	0.00353411	0.033044	0.00453511	1.17981	0.14706		0.936749	0.53989		1.29689	0.08462		0.793981	0.1011		1.09923	0.42557		1.38446	0.054005
C_0130						Hydroxybutyrylcarnitine(0.67);	HMDB13127;		248.149	9.48838	0.000706366	0.000577602	0.000704262	0.000792019	0.000581132	0.000971753	0.00139964	0.00154208	0.0017364	0.00223731	0.00259453	0.0029072	0.000662743	7.37422e-05	0.000781635	0.000195517	0.00155937	0.000169045	0.00257968	0.00033519	1.17939	0.40822		2.3529	0.0049404	**	3.89243	0.0077149	**	1.99501	0.0068391	**	3.30037	0.0031083	**	1.65431	0.018757	*
A_0005	3-Hydroxybutyric acid	C01089,C03197	HMDB00011,HMDB00357,HMDB00442	(R)-3-Hydroxybutanoate(-4.45); (S)-3-Hydroxybutanoate(-4.45); 4-Hydroxybutanoic acid(-7.63); 3-Hydroxy-2-methylpropanoate(-7.63); 4-Hydroxyacid(-7.63); (S)-3-Hydroxyisobutyrate(-7.63); Methyl methoxyacetate(-7.63);	C01089; C03197; C00989; C01188; C01991; C06001; C14601;	(R)-3-Hydroxybutyric acid(-4.06); 3-Hydroxybutyric acid(-4.06); (S)-3-Hydroxybutyric acid(-4.06); (S)-3-Hydroxyisobutyric acid(-7.24); (R)-3-Hydroxyisobutyric acid(-7.24); 4-Hydroxybutyric acid(-7.24); Alpha-Hydroxyisobutyric acid(-7.24);	HMDB00011; HMDB00357; HMDB00442; HMDB00023; HMDB00336; HMDB00710; HMDB00729;		103.04	9.32875	0.00255602	0.00273846	0.0021113	0.00289531	0.00252161	0.00328298	0.0018434	0.00168198	0.00158139	0.00197673	0.00172956	0.00150719	0.0024686	0.000322594	0.00289996	0.000380706	0.00170226	0.000132175	0.00173782	0.000234877	1.17474	0.21053		0.689564	0.039375	*	0.703973	0.038327	*	0.586992	0.022421	*	0.599257	0.016351	*	1.02089	0.83323
A_0089				Fructoselysine 6-phosphate(-2.83);	C16489;				387.119	6.64033	0.00112707	0.000859085	0.000907282	0.00115201	0.00104497	0.00119292	0.000868875	0.000924569	0.000825286	0.000904309	0.000843081	0.00085993	0.000964478	0.000142853	0.00112997	7.63998e-05	0.00087291	4.97643e-05	0.000869107	3.16282e-05	1.17159	0.17325		0.90506	0.38578		0.901117	0.36709		0.772509	0.011868	*	0.769143	0.016276	*	0.995643	0.91733
C_0136	Glu-Asp					L-beta-aspartyl-L-glutamic acid(1.4);	HMDB11164;	DE(1.37);	263.087	10.3832	0.0033572	0.003231	0.00335172	0.00363897	0.0038717	0.00401875	0.00297578	0.002674	0.00274814	0.000786822	0.000612671	N.D.	0.0033133	7.13336e-05	0.00384314	0.000191493	0.00279931	0.000157264	0.000699747	0.000123144	1.15991	0.028983	*	0.844869	0.016886	*	0.211193	0.0059577	**	0.728391	0.002163	**	0.182077	0.00021119	***	0.249971	0.00077871	***
A_0057	6-Phosphogluconic acid	C00345	HMDB01316	6-Phospho-D-gluconate(-1.11); 2-Carboxy-D-arabinitol 1-phosphate(-5.21); 5-(4-Acetoxybut-1-ynyl)-2,2'-bithiophene(6.73);	C00345; C04234; C04485;	6-Phosphogluconic acid(-1.01);	HMDB01316;		275.017	14.7144	0.00412404	0.00435906	0.00429091	0.00495278	0.00425772	0.00556126	0.00439828	0.00307145	0.00370143	0.00135936	0.00160867	0.00182157	0.004258	0.000120918	0.00492392	0.00065225	0.00372372	0.000663694	0.00159654	0.000231344	1.15639	0.2161		0.874523	0.29661		0.37495	0.00038294	***	0.756251	0.089238		0.324241	0.006989	**	0.428747	0.021424	*
A_0061	N-Acetylglucosamine 1-phosphate	C04256	HMDB01367	N-Acetyl-D-glucosamine 1-phosphate(-3.31); N-Acetyl-D-mannosamine 6-phosphate(-2.05); N-Acetyl-alpha-D-glucosamine 1-phosphate(-2.05); N-Acetyl-D-galactosamine 6-phosphate(-2.05); N-Acetyl-alpha-D-hexosamine 1-phosphate(-2.05); N-Acetyl-alpha-D-galactosamine 1-phosphate(-2.05);	C04256; C04257; C04501; C06376; C18055; C18060;	N-Acetyl-glucosamine 1-phosphate(-3.4); N-Acetyl-D-mannosamine 6-phosphate(-2.14); N-Acetylglucosamine 6-phosphate(-2.14); N-Acetyl-D-galactosamine 1-phosphate(-2.14);	HMDB01367; HMDB01121; HMDB02817; HMDB06480;		300.05	9.3269	0.00569754	0.00495299	0.00441259	0.0064408	0.0045738	0.00640217	0.00316935	0.00376879	0.00369402	0.0049592	0.00601315	0.00579451	0.00502104	0.000645169	0.00580559	0.00106694	0.00354405	0.000326653	0.00558896	0.00055623	1.15625	0.34909		0.70584	0.039214	*	1.11311	0.31377		0.610455	0.056331		0.962685	0.77549		1.577	0.0097412	**
C_0090	Ala-Ser Thr-Gly							AS(4.51); GT(4.51);	177.086	9.22043	0.00172953	0.00133284	0.00153798	0.00205613	0.00161509	0.0016422	0.0013524	0.001187	0.00119987	0.000894583	0.00121646	0.00094484	0.00153345	0.000198385	0.00177114	0.000247182	0.00124642	9.20064e-05	0.00101863	0.000173163	1.155	0.26681		0.812821	0.11314		0.664271	0.028409	*	0.70374	0.052756		0.575125	0.015809	*	0.817241	0.13632
C_0115	Carnosine	C00386	HMDB00033	Carnosine(0.93);	C00386;	Carnosine(0.85);	HMDB00033;	HA(5.38);	227.114	6.65506	0.000446656	N.D.	0.00045052	0.000475691	0.000559748	N.D.	0.000592919	N.D.	0.000604813	0.000593538	0.00080624	0.00092667	0.000448588	2.73224e-06	0.00051772	5.94378e-05	0.000598866	8.41023e-06	0.000775482	0.000168682	1.15411	0.34729		1.335	0.014386	*	1.72872	0.078397		1.15674	0.29938		1.49788	0.1053		1.29492	0.21105
C_0138				Deoxyguanosine(9.06); Neuraminic acid(3.81); Zidovudine(9.06); Miserotoxin(3.81);	C00330; C06469; C07210; C08507;	Deoxyguanosine(8.83); Neuraminic acid(3.92);	HMDB00085; HMDB00830;		268.102	12.5933	0.000933613	0.000841266	0.00070944	0.000946588	0.000787421	0.00112306	0.000980741	0.00136236	0.00113577	0.000933924	0.00122889	0.00125191	0.000828106	0.000112664	0.000952356	0.000167893	0.00115962	0.000191927	0.00113824	0.00017732	1.15004	0.35505		1.40033	0.075849		1.37451	0.073932		1.21764	0.23313		1.19519	0.25796		0.981563	0.89419
A_0055	Fructose 6-phosphate	C05345,C00085	HMDB00124	beta-D-Fructose 6-phosphate(-7.39); D-Fructose 6-phosphate(-7.39); D-Mannose 6-phosphate(-5.61); alpha-D-Galactose 1-phosphate(-5.61); D-Mannose 1-phosphate(-5.61); beta-D-Glucose 1-phosphate(-5.61); Hexose 1-phosphate(-5.61); D-Fructose 1-phosphate(-5.61); D-Tagatose 6-phosphate(-5.61); D-Galactose 6-phosphate(-5.61); alpha-D-Hexose 1-phosphate(-5.61); Inositol 1-phosphate(-5.61); Sorbose 1-phos…	C05345; C00085; C00275; C00446; C00636; C00663; C01002; C01094; C01097; C01113; C01171; C01177; C02888; C02962; C02965; C02976; C03251; C03267; C03384; C03546; C03606; C03654; C03735; C03811; C04006; C05001; C06019; C06155; C06312; C10056; C10086; C10088; C15924; C15926; C18096;	Fructose 6-phosphate(-7.29); Myo-inositol 1-phosphate(-5.52); Galactose 1-phosphate(-5.52); Dolichyl phosphate D-mannose(-5.52); Fructose 1-phosphate(-5.52); Mannose 6-phosphate(-5.52); D-Myo-inositol 4-phosphate(-5.52); Inositol phosphate(-5.52); Beta-D-Glucose 6-phosphate(-5.52); Beta-D-Fructose 6-phosphate(-5.52); D-Tagatose 1-phosphate(-5.52); D-Mannose 1-phosphate(-5.52); Sorbose 1-phosphate…	HMDB00124; HMDB00213; HMDB00645; HMDB00994; HMDB01076; HMDB01078; HMDB01313; HMDB02985; HMDB03498; HMDB03971; HMDB06328; HMDB06330; HMDB06797; HMDB06800; HMDB06814; HMDB06873;		259.024	9.74931	0.00590795	0.0054536	0.00580874	0.00582989	0.00646088	0.00742153	0.00531243	0.00439823	0.00615753	0.0058896	0.00778611	0.00835581	0.00572343	0.000238887	0.00657077	0.000801492	0.0052894	0.000879872	0.00734384	0.00129122	1.14805	0.20218		0.924166	0.48655		1.28312	0.15783		0.804989	0.13627		1.11765	0.43706		1.38841	0.093939
C_0104	ADMA	C03626	HMDB01539	Nomega,Nomega'-Dimethyl-L-arginine(5.13); Arg-OEt(5.14);	C03626; C01404;	Dimethyl-L-arginine(5.01); Symmetric dimethylarginine(5.02);	HMDB01539; HMDB03334;		203.149	7.49386	0.00103436	0.00114068	0.000894568	0.00117065	0.00111321	0.00123654	0.000687389	0.000391317	0.000703757	0.000569591	0.000589585	0.000559636	0.0010232	0.000123435	0.00117347	6.17138e-05	0.000594154	0.000175853	0.000572937	1.52524e-05	1.14686	0.15762		0.580681	0.030755	*	0.559945	0.022752	*	0.506324	0.020012	*	0.488243	0.0022223	**	0.96429	0.8541
C_0048	Ornithine	C00077,C00515,C01602	HMDB00214,HMDB03374	L-Ornithine(2.99); D-Ornithine(2.99); Ornithine(2.99); (2R,4S)-2,4-Diaminopentanoate(3.55);	C00077; C00515; C01602; C03943;	Ornithine(2.8); D-Ornithine(2.8);	HMDB00214; HMDB03374;		133.097	6.70631	0.00914023	0.00727421	0.00758764	0.00983973	0.0081761	0.00943057	0.00841274	0.00778867	0.0067714	0.00798454	0.00965179	0.00959012	0.00800069	0.00099923	0.0091488	0.000866867	0.0076576	0.000828483	0.00907548	0.00094529	1.1435	0.20858		0.957117	0.67162		1.13434	0.24756		0.837006	0.097687		0.991986	0.92593		1.18516	0.12364
C_0077	3-Methylguanine	C02230	HMDB01566	3-Methylguanine(3.94);	C02230;	3-Methylguanine(3.71);	HMDB01566;		166.072	8.33362	0.000707486	0.000716137	0.00103309	0.000796812	0.00083522	0.00117393	0.000935992	0.000698574	0.00062711	0.000590117	N.D.	0.000843088	0.000818904	0.000185541	0.00093532	0.000207532	0.000753892	0.0001617	0.000716602	0.000178877	1.14216	0.50943		0.920611	0.67146		0.875074	0.59173		0.806026	0.30193		0.766157	0.3115		0.950537	0.83385
C_0086	N5-Ethylglutamine	C01047	No ID	N5-Ethyl-L-glutamine(2.95); N-Acetylornithine(-3.84);	C01047; C00437;	N-Acetylornithine(-3.56);	HMDB03357;	VG(-3.61);	175.107	10.8319	0.00178327	0.00154958	0.00156129	0.00189078	0.00166164	0.00203612	0.00179616	0.00178557	0.00194822	0.00296427	0.00287334	0.00231486	0.00163138	0.00013167	0.00186284	0.000188797	0.00184332	9.10059e-05	0.00271749	0.00035164	1.14188	0.16501		1.12991	0.09182		1.66576	0.022327	*	0.989518	0.88244		1.45878	0.032857	*	1.47424	0.04253	*
C_0135	Asp-Glu					L-beta-aspartyl-L-glutamic acid(6.52);	HMDB11164;	DE(6.48);	263.086	10.5866	0.00273367	0.00252156	0.00251799	0.00319803	0.00288805	0.00278091	0.00285521	0.00284647	0.00313973	0.00340557	0.00398325	0.00382297	0.00259108	0.000123504	0.00295566	0.000216625	0.00294714	0.000166849	0.00373726	0.000298222	1.14071	0.080613		1.13742	0.045565	*	1.44236	0.012088	*	0.997116	0.95968		1.26444	0.025007	*	1.2681	0.025629	*
C_0057	1H-Imidazole-4-propionic acid	No ID	No ID	4,5,6,7-Tetrahydroisoxazolo(5,4-c)pyridin-3-ol(3.71);	C13693;	1,3-Dimethyluracil(3.55); Imidazolepropionic acid(3.55); Pi-Methylimidazoleacetic acid(3.55);	HMDB02144; HMDB02271; HMDB04988;		141.066	7.90295	0.00406021	0.00423091	0.00332582	0.00399245	0.00418868	0.00502442	0.00518587	0.00518713	0.00518272	0.00632879	0.00841402	0.00775859	0.00387231	0.000480907	0.00440185	0.000548016	0.00518524	2.27155e-06	0.00750046	0.00106631	1.13675	0.2779		1.33905	0.041927	*	1.93695	0.015292	*	1.17797	0.13166		1.70394	0.020962	*	1.4465	0.063993
A_0065									309.508	9.15159	0.00117098	0.0010309	0.0012702	0.00174984	0.000962409	0.00121492	0.00106938	N.D.	0.00107485	0.000979668	0.00100426	0.00102945	0.00115736	0.000120227	0.00130906	0.000402066	0.00107212	3.86369e-06	0.00100446	2.4892e-05	1.13107	0.58657		0.926349	0.34431		0.86789	0.1536		0.819	0.41476		0.767315	0.31969		0.936893	0.038315	*
C_0071						DL-2-Aminooctanoic acid(1.07);	HMDB00991;		160.133	8.18907	0.0043535	0.00365777	0.0035964	0.00428122	0.00402264	0.0048105	0.00390929	0.00432188	0.0044706	0.00533329	0.00620662	0.00595067	0.00386922	0.000420518	0.00437145	0.000401607	0.00423392	0.000290809	0.00583019	0.00044896	1.1298	0.20914		1.09426	0.29197		1.50681	0.0053196	**	0.968539	0.65833		1.3337	0.014115	*	1.37702	0.010035	*
C_0121				5-Phosphonooxy-L-lysine(2.72); 2-Deoxystreptamine phospahte(2.72); 2-Deoxystreptamine 4-phosphate(2.72); Phosphoallohydroxy-L-lysine(2.72);	C03366; C03828; C03980; C16743;				243.073	11.6073	0.0098645	0.00901931	0.00974962	0.0108618	0.00985912	0.011528	0.0104724	0.00831622	0.0110344	0.010073	0.0136208	0.0129752	0.00954448	0.000458425	0.0107496	0.000840069	0.009941	0.00143488	0.012223	0.00188972	1.12627	0.11449		1.04154	0.68638		1.28064	0.12651		0.924775	0.45745		1.13706	0.31184		1.22956	0.1762
A_0078				Penicillin G(-4.78); Triphenyltetrazolium chloride(-5.38);	C05551; C11305;				333.093	7.06533	0.00931842	0.00780388	0.00790083	0.00832592	0.00808141	0.0117336	0.0105386	0.0131451	0.0125127	0.0246424	0.029046	0.0315862	0.00834104	0.000847819	0.00938032	0.0020417	0.0120655	0.00135957	0.0284249	0.00351334	1.1246	0.48178		1.44652	0.022314	*	3.40783	0.0073383	**	1.28625	0.14137		3.03027	0.0030262	**	2.35589	0.0079868	**
A_0112	ADP-glucose GDP-fucose	C00498 C00325	HMDB06557 HMDB01095	ADP-glucose(-4.07); GDP-L-fucose(-4.07); GDP-6-deoxy-D-talose(-5.36); GDP-6-deoxy-D-mannose(-5.36); GDP-6-deoxy-L-mannose(-5.36); ADP-mannose(-5.36);	C00498; C00325; C02977; C03117; C05386; C06192;	ADP-glucose(-4.05); GDP-L-fucose(-4.05); GDP-D-Rhamnose(-5.34); ADP-Mannose(-5.34);	HMDB06557; HMDB01095; HMDB01499; HMDB06369;		588.077	8.07481	0.00157899	0.00143393	0.00128514	0.0017062	0.0013068	0.00180405	0.00178949	0.00137902	0.00165057	0.00298538	0.00336303	0.00330719	0.00143269	0.00014693	0.00160568	0.000263423	0.00160636	0.000208779	0.00321853	0.000203837	1.12075	0.39088		1.12122	0.31082		2.2465	0.00042796	***	1.00042	0.99739		2.00446	0.0014379	**	2.00361	0.00066797	***
C_0015	3-Aminoisobutyric acid	C03284,C05145	HMDB03911	L-3-Amino-isobutanoate(-0.73); 3-Aminoisobutyric acid(-0.73); (R)-3-Amino-2-methylpropanoate(-3.39); N-Methyl-L-alanine(-3.39); HBA(-3.39); N-Ethylglycine(-3.39);	C03284; C05145; C01205; C02721; C11109; C11735;	3-Aminoisobutanoic acid(-0.42); D-Alpha-aminobutyric acid(-3.08); (S)-b-aminoisobutyric acid(-3.08); (R)-b-aminoisobutyric acid(-3.08);	HMDB03911; HMDB00650; HMDB02166; HMDB02299;		104.071	7.66395	0.00540018	0.00409237	0.00500492	0.00566395	0.00533585	0.00517442	0.00458176	0.00566106	0.00508796	0.00751586	0.00822755	0.00806929	0.00483249	0.000670737	0.00539141	0.000249451	0.00511026	0.000539994	0.00793757	0.000373681	1.11566	0.28383		1.05748	0.60743		1.64254	0.0051817	**	0.947852	0.4765		1.47226	0.0011609	**	1.55326	0.0027084	**
C_0013	GABA	C00334	HMDB00112	4-Aminobutanoate(0.03); (R)-3-Amino-2-methylpropanoate(1.6); N-Methyl-L-alanine(1.6); HBA(1.6); N-Ethylglycine(1.6);	C00334; C01205; C02721; C11109; C11735;	Gamma-Aminobutyric acid(0.33); D-Alpha-aminobutyric acid(1.91); (S)-b-aminoisobutyric acid(1.91); (R)-b-aminoisobutyric acid(1.91);	HMDB00112; HMDB00650; HMDB02166; HMDB02299;		104.071	7.5209	0.0722173	0.0761775	0.0699951	0.082775	0.0743472	0.0863608	0.0572944	0.0559903	0.0655665	0.0215521	0.0233756	0.024197	0.0727966	0.00313169	0.081161	0.00616728	0.0596171	0.00519346	0.0230416	0.00135372	1.1149	0.12823		0.818953	0.028008	*	0.31652	0.00026164	***	0.734553	0.01051	*	0.2839	0.0026157	**	0.386493	0.0043803	**
C_0060	γ-Butyrobetaine	C01181	HMDB01161	4-Trimethylammoniobutanoate(6898.11);	C01181;	4-Trimethylammoniobutanoic acid(6898.13); 3-Dehydroxycarnitine(0.17);	HMDB01161; HMDB06831;		146.117	7.89336	0.0228399	0.0211266	0.0218735	0.0245382	0.0227572	0.0257443	0.0172717	0.0181397	0.0188398	0.0199186	0.0230986	0.022598	0.0219467	0.000859002	0.0243466	0.00150271	0.0180838	0.00078553	0.0218717	0.00170989	1.10935	0.090843		0.823985	0.0046523	**	0.996584	0.95024		0.742764	0.0076047	**	0.898349	0.13399		1.20947	0.044177	*
A_0080	Fructose 1,6-diphosphate	C00354	HMDB01058	D-Fructose 1,6-bisphosphate(-3.87); D-Glucose 1,6-bisphosphate(-5.23); beta-D-Fructose 2,6-bisphosphate(-5.23); 1D-myo-Inositol 1,4-bisphosphate(-5.23); alpha-D-Glucose 1,6-bisphosphate(-5.23); D-Mannose 1,6-bisphosphate(-5.23); D-Tagatose 1,6-bisphosphate(-5.23); D-myo-Inositol 1,3-bisphosphate(-5.23); D-myo-Inositol 3,4-bisphosphate(-5.23); D-myo-Inositol 4,5-bisphosphate(-5.23); beta-D-Fructos…	C00354; C00660; C00665; C01220; C01231; C03693; C03785; C04062; C04063; C04064; C05378;	"Fructose 1,6-bisphosphate"(-47187.77); 1D-Myo-inositol 1,4-bisphosphate(-5.05); D-Fructose 2,6-bisphosphate(-5.05); Alpha-D-Glucose 1,6-bisphosphate(-5.05); 1D-Myo-inositol 1,3-bisphosphate(-5.05); 1D-Myo-inositol 3,4-bisphosphate(-5.05); D-Tagatose 1,6-bisphosphate(-5.05);	HMDB01058; HMDB00968; HMDB01047; HMDB03514; HMDB06234; HMDB06235; HMDB06872;		338.99	14.6107	0.0166206	0.0136838	0.00945708	0.0161544	0.0123132	0.0156375	0.0111897	0.00833941	0.00925853	0.00523455	0.00577449	0.00524896	0.0132538	0.00360105	0.0147017	0.00208459	0.00959589	0.0014548	0.00541934	0.000307655	1.10924	0.5867		0.724009	0.21366		0.408888	0.062755		0.652706	0.030395	*	0.36862	0.014834	*	0.564756	0.033436	*
C_0035	Taurine	C00245	HMDB00251	Taurine(2.83);	C00245;	Taurine(2.54);	HMDB00251;		126.022	19.6062	0.0309805	0.0282656	0.0287272	0.0322044	0.031405	0.0337074	0.0345596	0.0336345	0.0374399	0.0447411	0.0444675	0.0473546	0.0293244	0.00145264	0.0324389	0.00116898	0.0352113	0.00198466	0.0455211	0.00159378	1.10621	0.04688	*	1.20075	0.01712	*	1.55233	0.00021204	***	1.08546	0.1217		1.40328	0.00052646	***	1.2928	0.0025727	**
C_0144	Saccharopine	C00449	HMDB00279	N6-(L-1,3-Dicarboxypropyl)-L-lysine(4.76); Trimethylenetetraurea(-5.9);	C00449; C06386;	Saccharopine(4.91);	HMDB00279;		277.138	10.2688	0.00318481	0.00264893	0.00299959	0.0032196	0.00306667	0.00347222	0.00571664	0.0052538	0.00573736	0.0217317	0.0210084	0.0202014	0.00294444	0.000272163	0.00325283	0.00020481	0.00556927	0.0002734	0.0209805	0.00076553	1.10474	0.19729		1.89145	0.0002967	***	7.12547	0.00015774	***	1.71213	0.00045657	***	6.44992	0.00028627	***	3.76719	0.00023104	***
A_0050									250.055	7.89264	0.0133876	0.0146426	0.0162564	0.0151594	0.016828	0.0167473	0.0158769	0.0178672	0.0165848	0.0204107	0.0223572	0.023964	0.0147622	0.00143813	0.0162449	0.000940921	0.0167763	0.00100885	0.022244	0.00177935	1.10044	0.22038		1.13644	0.12616		1.50682	0.0054479	**	1.03271	0.54136		1.36929	0.013674	*	1.32592	0.016847	*
A_0067									317.976	18.6992	0.0355995	0.0381815	0.0390473	0.0387299	0.0419309	0.0429598	0.0392589	0.0484877	0.0453735	0.055128	0.0557519	0.0618441	0.0376095	0.00179366	0.0412069	0.00220594	0.0443733	0.00469494	0.0575747	0.00371055	1.09565	0.096357		1.17985	0.11656		1.53086	0.0040998	**	1.07684	0.37186		1.39721	0.0055447	**	1.29751	0.020649	*
A_0048				Isopimpinellin(-0.08); Glycerophosphoglycerol(-9.42); 2,3',4,6-Tetrahydroxybenzophenone(-0.08); Pimpinellin(-0.08);	C02162; C03274; C06355; C09285;				245.047	7.36008	0.00285975	0.00276816	0.00269623	0.00289749	0.0028943	0.00329764	0.00344747	0.00368522	0.00396829	0.00666928	0.00861369	0.00818321	0.00277471	8.19551e-05	0.00302981	0.000231954	0.00370033	0.000260739	0.00782206	0.00102128	1.09194	0.18877		1.33359	0.01806	*	2.81905	0.012945	*	1.22131	0.029761	*	2.5817	0.01163	*	2.11388	0.015235	*
A_0016	2-Oxoglutaric acid	C00026	HMDB00208	2-Oxoglutarate(-2.79); Oxaloacetate 4-methyl ester(-0.89); 5-Hydroxy-2,4-dioxopentanoate(-0.89); Methyloxaloacetate(-0.89); Dehydro-D-arabinono-1,4-lactone(-0.89); Diallyl disulfide(5.27);	C00026; C03716; C05406; C06030; C06316; C08369;	Oxoglutaric acid(-2.58);	HMDB00208;		145.015	22.0185	0.0446783	0.0455994	0.0430244	0.0467787	0.0443298	0.0543512	0.033138	0.0385629	0.031734	0.0267814	0.0221154	0.0220469	0.044434	0.00130475	0.0484866	0.00522444	0.0344783	0.00360635	0.0236479	0.00271394	1.0912	0.30984		0.775944	0.029598	*	0.532203	0.0015312	**	0.711089	0.023292	*	0.487721	0.0052556	**	0.685878	0.016521	*
A_0106	GTP	C00044	HMDB01273	GTP(-3.27);	C00044;	Guanosine triphosphate(-3.35); 8-Oxo-dGTP(-3.22);	HMDB01273; HMDB11615;		521.985	11.3015	0.0841128	0.0738049	0.0711096	0.0914302	0.0666987	0.0913415	0.0860316	0.0517889	0.0697515	0.0741446	0.104316	0.088129	0.0763424	0.00686294	0.0831568	0.0142532	0.0691907	0.0171282	0.0888631	0.015099	1.08926	0.51181		0.90632	0.55629		1.16401	0.28826		0.832051	0.34057		1.06862	0.65898		1.28432	0.21099
A_0042									223.008	9.01582	0.00272618	0.00260907	0.00289903	0.00298694	0.00284477	0.00312164	0.00294081	0.00288863	0.00299475	0.00402301	0.00456876	0.00408698	0.00274476	0.000145871	0.00298445	0.000138452	0.0029414	5.30653e-05	0.00422625	0.000298339	1.08733	0.10812		1.07164	0.13271		1.53975	0.0050473	**	0.985574	0.65481		1.41609	0.0087393	**	1.43682	0.015208	*
A_0034									192.034	8.62757	0.544155	0.554939	0.613239	0.585354	0.619565	0.6478	0.609166	0.701816	0.652826	0.800438	0.85742	0.884433	0.570778	0.0371661	0.617573	0.0312707	0.654603	0.0463507	0.84743	0.0428797	1.08198	0.17258		1.14686	0.073913		1.48469	0.0011755	**	1.05996	0.32351		1.37219	0.0023902	**	1.29457	0.0062348	**
A_0003	Pyruvic acid	C00022	HMDB00243	Pyruvate(-15.03);	C00022;	Pyruvic acid(-14.51);	HMDB00243;		87.0101	12.7931	0.0189131	0.0192647	0.0175095	0.0200686	0.0185971	0.0214506	0.0172352	0.0221714	0.0190952	0.0166051	0.018024	0.019387	0.0185624	0.000928677	0.0200388	0.00142695	0.0195006	0.00249293	0.0180053	0.00139103	1.07953	0.21878		1.05054	0.59148		0.969988	0.59916		0.973144	0.76572		0.898525	0.15195		0.923321	0.42854
C_0047	Gly-Gly	C02037	HMDB11733	Glycylglycine(3.25);	C02037;	Glycyl-glycine(3.23);	HMDB11733;		133.06	8.14633	0.00255232	0.00208696	0.00264487	0.00244675	0.00235723	0.00305352	0.00285397	0.00253632	0.00273002	0.00308571	0.00413065	0.00287994	0.00242805	0.000298992	0.00261917	0.000378814	0.00270677	0.000160097	0.00336543	0.000670632	1.07871	0.53236		1.11479	0.24812		1.38606	0.12155		1.03345	0.73925		1.28492	0.18732		1.24334	0.22704
C_0107	Glu-Gly Gly-Glu			Levamisole(-4.75);	C07070;	L-beta-aspartyl-L-alanine(7.57); 5-L-Glutamylglycine(7.57);	HMDB11162; HMDB11667;	AD(7.59); GE(7.59);	205.081	9.5617	0.00394043	0.00333043	0.00369608	0.00404037	0.00338113	0.0043905	0.00331016	0.00337837	0.00341287	0.00150523	0.00174389	0.00160986	0.00365565	0.000307003	0.00393733	0.00051251	0.00336713	5.22737e-05	0.00161966	0.000119635	1.07706	0.46937		0.921078	0.24304		0.443057	0.0032413	**	0.855181	0.19268		0.411359	0.012433	*	0.48102	0.00031926	***
C_0079	Pyridoxal	C00250	HMDB01545	Pyridoxal(3.71); D-4-Hydroxyphenylglycine(7.72); 3-Hydroxy-4-methylanthranilate(7.72); 3-Methoxyanthranilate(7.72); Isopyridoxal(7.72); L-4-Hydroxyphenylglycine(7.72); p-Aminosalicylic acid methyl ester(7.72); Orthoform(7.72);	C00250; C03493; C03986; C05831; C06051; C12323; C14170; C14171;	Pyridoxal(3.97); Isopyridoxal(7.97);	HMDB01545; HMDB04290;		168.065	8.5197	0.00226239	0.00200206	0.00240019	0.00228979	0.00212201	0.0027496	0.00172655	0.00248414	0.00228547	0.00307374	0.0032516	0.00387384	0.00222154	0.000202184	0.00238713	0.000324923	0.00216539	0.000392811	0.00339973	0.000420117	1.07454	0.50279		0.974722	0.83992		1.53034	0.024015	*	0.907107	0.4945		1.42419	0.03272	*	1.57003	0.020689	*
A_0086				5-Amino-6-(5'-phosphoribosylamino)uracil(7.2); WIN56291(-3.81); Phenolsulfonphthalein(2.96);	C01268; C06499; C12600;				353.05	8.96289	0.00229438	0.00158666	0.00215186	0.00218403	0.00205456	0.00224162	0.00215386	0.00192749	0.00232019	0.00240859	0.00308097	0.00357534	0.00201097	0.00037431	0.00216007	9.5804e-05	0.00213385	0.000197113	0.00302163	0.000585631	1.07414	0.56566		1.06111	0.64918		1.50258	0.076422		0.987863	0.84957		1.39886	0.12208		1.41605	0.10768
C_0037				(S)-2,3,4,5-Tetrahydropyridine-2-carboxylate(8.89); delta1-Piperideine-2-carboxylate(8.89); L-Baikiain(8.89); alpha-(Methylenecyclopropyl)glycine(8.89); Guvacine(8.89); Isoguvacine(8.89);	C00450; C04092; C08268; C08292; C10149; C13694;	D-1-Piperideine-2-carboxylic acid(9.14); (S)-2,3,4,5-Tetrahydropiperidine-2-carboxylate(9.14);	HMDB01084; HMDB12130;		128.07	10.1317	0.00208999	0.00188028	0.00187587	0.00227421	0.00207044	0.00190959	0.00191798	0.00220442	0.00193289	0.00175325	0.00218253	0.00196781	0.00194872	0.000122371	0.00208475	0.000182729	0.00201843	0.000161246	0.00196786	0.000214642	1.06981	0.35237		1.03577	0.58513		1.00983	0.90129		0.96819	0.66232		0.943933	0.5133		0.974947	0.76179
C_0038				5,6-Dihydrothymine(5.31); gamma-Amino-gamma-cyanobutanoate(5.31); alpha-Amino-gamma-cyanobutanoate(5.31);	C00906; C05715; C05717;	Dihydrothymine(5.13);	HMDB00079;		129.065	8.51883	0.0370456	0.0300666	0.0337916	0.0349028	0.0339132	0.0390579	0.0282078	0.0278488	0.0345844	0.0432496	0.0400811	0.0420672	0.0336346	0.00349216	0.035958	0.00272986	0.0302137	0.00378946	0.0417993	0.00160112	1.06908	0.41808		0.898291	0.31468		1.24275	0.038844	*	0.84025	0.10707		1.16245	0.044595	*	1.38346	0.021089	*
A_0058				Dihydrokaempferol(7.77); Fustin(7.77); Eriodictyol(7.77); Okanin(7.77); Micromelin(7.77); 3,5-Dimethoxy-1,6-dihydroxyxanthone(7.77); Gentiacaulein(7.77); 2-O-Methylswertianin(7.77); Swerchirin(7.77); (+-)-Dalbergioidin(7.77); 2-Hydroxy-2,3-dihydrogenistein(7.77); Eriodictyol chalcone(7.77); 2,6,7,4'-Tetrahydroxyisoflavanone(7.77); Carthamidin(7.77);	C00974; C01378; C05631; C08724; C09277; C10060; C10064; C10083; C10091; C10415; C12631; C15525; C16233; C16940;	Orotidine(-6.25); Eriodictyol(7.72);	HMDB00788; HMDB05810;		287.054	7.70493	0.00197602	0.00232059	0.00192984	0.00213166	0.00218193	0.00233695	0.00267131	0.00241067	0.00300216	0.00248975	0.00349631	0.00296198	0.00207549	0.000213518	0.00221685	0.000107006	0.00269471	0.000296441	0.00298268	0.0005036	1.06811	0.38199		1.29835	0.0479	*	1.4371	0.072556		1.21556	0.094494		1.34546	0.11319		1.10686	0.45189
C_0129	Asn-Asp Asp-Asn							GGD(-2.17); ND(-2.16);	248.087	10.0366	0.00115078	0.000899361	0.00106157	0.00114669	0.00108302	0.00109306	0.00102549	0.000898581	0.0010842	N.D.	N.D.	N.D.	0.00103724	0.000127465	0.00110759	3.42324e-05	0.00100276	9.48765e-05	N.D.	N.A.	1.06782	0.44264		0.966757	0.7276		<1	N.A.		0.905352	0.18721		<1	N.A.		<1	N.A.
C_0043	Creatine	C00300	HMDB00064	Creatine(6.17); 3-Guanidinopropanoate(5.34);	C00300; C03065;	Creatine(5.96);	HMDB00064;		132.076	8.58602	0.712519	0.631128	0.670262	0.733209	0.665148	0.750644	0.747896	0.703542	0.855359	1.74725	1.77118	1.80026	0.671303	0.0407055	0.716334	0.0451771	0.768933	0.0780639	1.77289	0.0265495	1.06708	0.2696		1.14543	0.15014		2.64098	1.0959e-05	***	1.07343	0.38253		2.47495	2.7927e-05	***	2.30566	0.00077294	***
C_0106	O-Acetylcarnitine	C02571	HMDB00201	O-Acetylcarnitine(4940.7); N6-(delta2-Isopentenyl)-adenine(9.64); Triacanthine(9.64);	C02571; C04083; C08435;	L-Acetylcarnitine(3.23);	HMDB00201;		204.122	8.73085	0.0854256	0.0754949	0.0792605	0.0830685	0.0789371	0.0893125	0.102119	0.099812	0.121503	0.105638	0.115463	0.107227	0.0800603	0.0050134	0.0837727	0.00522344	0.107811	0.0119135	0.109442	0.00527399	1.04637	0.42473		1.34663	0.040726	*	1.367	0.0022205	**	1.28695	0.055862		1.30642	0.0039081	**	1.01513	0.8434
A_0075				Carnosol(-9.17); Gibberellin A15(-9.17); Dicyclohexyl phthalate(-9.17);	C09069; C14162; C14529;	Carnosol(-9.16);	HMDB02121;		329.178	6.82867	0.00164303	0.00178605	0.00183378	0.00194402	0.00155448	0.00200694	0.00154371	0.00215472	0.00204098	N.D.	N.D.	N.D.	0.00175428	9.92626e-05	0.00183515	0.000245093	0.00191313	0.000324947	N.D.	N.A.	1.0461	0.63762		1.09055	0.49135		<1	N.A.		1.0425	0.75784		<1	N.A.		<1	N.A.
C_0100									194.047	14.2566	0.698645	0.698748	0.789661	0.740874	0.759307	0.775572	0.731733	0.890485	0.887279	1.05494	1.03507	1.09919	0.729018	0.0525188	0.758584	0.0173601	0.836499	0.090744	1.06306	0.0328266	1.04056	0.43696		1.14743	0.16799		1.45821	0.0016232	**	1.10271	0.27347		1.40138	0.0007082	***	1.27085	0.037203	*
A_0093	UDP	C00015	HMDB00295	UDP(-4.76);	C00015;	Uridine 5'-diphosphate(-4.77);	HMDB00295;		402.997	11.4898	0.00313053	0.00269392	0.00258736	0.00318331	0.00306886	0.00245429	0.0038528	0.00259872	0.00370143	0.00305494	0.0042433	0.00364931	0.00280394	0.000287817	0.00290215	0.000392061	0.00338432	0.000684547	0.00364918	0.000594182	1.03503	0.74565		1.20699	0.27847		1.30145	0.11672		1.16614	0.36336		1.25741	0.15427		1.07826	0.6399
C_0001	Urea	C00086	HMDB00294	Urea(-12.72);	C00086;	Urea(-13.31);	HMDB00294;		61.0405	18.9187	0.0880495	0.0845232	0.0678965	0.0864858	0.077956	0.083529	0.0788346	0.0853449	0.086034	0.111053	0.118707	0.1172	0.0801564	0.0107628	0.0826569	0.00433128	0.0834045	0.00397258	0.115653	0.00405466	1.0312	0.73692		1.04052	0.66311		1.44285	0.019023	*	1.00904	0.83649		1.3992	0.00066331	***	1.38666	0.0005994	***
C_0059	4-Guanidinobutyric acid	C01035	HMDB03464	4-Guanidinobutanoate(-2.12); Fibrin(-3.72);	C01035; C00290;	4-Guanidinobutanoic acid(-1.92);	HMDB03464;		146.093	8.053	0.00160304	0.00160879	0.00163119	0.00168469	0.00166667	0.00161872	0.00157863	0.00194789	0.00187436	0.001991	0.00218963	0.0026183	0.00161434	1.48757e-05	0.00165669	3.40974e-05	0.0018003	0.000195455	0.00226631	0.000320599	1.02623	0.15205		1.11519	0.24066		1.40386	0.071697		1.08668	0.33043		1.36797	0.07952		1.25885	0.11237
A_0028	3-Phosphoglyceric acid	C00197	HMDB00807	3-Phospho-D-glycerate(-6.11); 3-Phospho-DL-glycerate(-8.17);	C00197; C00597;	3-Phosphoglyceric acid(-5.92); 2-Phosphoglyceric acid(-7.98); 8-Chloroxanthine(0.13);	HMDB00807; HMDB00362; HMDB06039;		184.987	20.1437	0.00223583	0.00292937	0.00226287	0.00226475	0.00284949	0.00247629	0.00261741	0.003061	0.00344199	N.D.	N.D.	N.D.	0.00247603	0.000392843	0.00253018	0.000296068	0.00304013	0.000412687	N.D.	N.A.	1.02187	0.85874		1.22783	0.1617		<1	N.A.		1.20155	0.16432		<1	N.A.		<1	N.A.
A_0079				D-Glucose 1,6-bisphosphate(-2.94); beta-D-Fructose 2,6-bisphosphate(-2.94); 1D-myo-Inositol 1,4-bisphosphate(-2.94); alpha-D-Glucose 1,6-bisphosphate(-2.94); D-Mannose 1,6-bisphosphate(-2.94); D-Tagatose 1,6-bisphosphate(-2.94); D-myo-Inositol 1,3-bisphosphate(-2.94); D-myo-Inositol 3,4-bisphosphate(-2.94); D-myo-Inositol 4,5-bisphosphate(-2.94); beta-D-Fructose 1,6-bisphosphate(-2.94);	C00660; C00665; C01220; C01231; C03693; C03785; C04062; C04063; C04064; C05378;	1D-Myo-inositol 1,4-bisphosphate(-2.75); D-Fructose 2,6-bisphosphate(-2.75); Alpha-D-Glucose 1,6-bisphosphate(-2.75); 1D-Myo-inositol 1,3-bisphosphate(-2.75); 1D-Myo-inositol 3,4-bisphosphate(-2.75); D-Tagatose 1,6-bisphosphate(-2.75);	HMDB00968; HMDB01047; HMDB03514; HMDB06234; HMDB06235; HMDB06872;		338.99	14.1618	0.00333729	0.00250725	0.00291184	0.00286694	0.00234705	0.00370832	0.00320384	0.0021286	0.00262164	0.00208687	0.00326694	0.00302979	0.00291879	0.000415059	0.00297411	0.000686932	0.00265136	0.000538238	0.00279453	0.000624222	1.01895	0.91191		0.908376	0.53523		0.957427	0.79029		0.891482	0.55853		0.939621	0.75454		1.054	0.77882
C_0113	Ile-Ser Ser-Ile Ser-Leu Thr-Val Val-Thr								219.133	9.82794	0.00148662	0.00116861	0.00137616	0.00137195	0.00151069	0.0012248	0.00194657	0.00172035	0.00177821	0.00390845	0.00379146	0.00324698	0.0013438	0.000161454	0.00136915	0.000142967	0.00181504	0.000117521	0.00364896	0.000353011	1.01887	0.84872		1.35068	0.017997	*	2.71542	0.0026209	**	1.32567	0.015108	*	2.66513	0.0032793	**	2.0104	0.0071236	**
A_0064	N-Acetylneuraminic acid	C00270	HMDB00230	N-Acetylneuraminate(-3.65); O-Acetylneuraminic acid(-1.29);	C00270; C03525;	N-Acetylneuraminic acid(-3.69); N-Acetyl-a-neuraminic acid(-1.33);	HMDB00230; HMDB00773;		308.1	6.96862	0.0028506	0.00286574	0.00252758	0.00273385	0.00288251	0.00276963	0.00244492	0.00213905	0.00249563	0.00483747	0.00606895	0.00635239	0.00274797	0.000191014	0.00279533	7.75911e-05	0.00235987	0.000192909	0.00575293	0.000805382	1.01723	0.72066		0.858766	0.068499		2.09352	0.01865	*	0.844217	0.044648	*	2.05805	0.022981	*	2.43782	0.014311	*
C_0110									215.059	10.1221	0.413219	0.418812	0.490336	0.446807	0.44598	0.435969	0.46129	0.534244	0.519836	0.62219	0.648845	0.639838	0.440789	0.043	0.442918	0.00603278	0.505123	0.0386382	0.636958	0.013559	1.00483	0.93978		1.14595	0.12698		1.44504	0.010129	*	1.14044	0.10479		1.43809	0.00032142	***	1.261	0.018437	*
A_0113	GDP-glucose	C00394	HMDB03351	GDP-glucose(-2.07); GDP-mannose(-3.14); GDPhexose(-3.14); GDP-L-galactose(-3.14); GDP-L-gulose(-3.14);	C00394; C00096; C01581; C02280; C15925;	GDP-glucose(-2.16); Guanosine diphosphate mannose(-3.22);	HMDB03351; HMDB01163;		604.071	8.05249	0.00434908	0.00394755	0.00405395	0.00473678	0.00387323	0.00377921	0.00466347	0.00390722	0.00448966	0.0102343	0.0144378	0.0121931	0.00411686	0.000208029	0.00412974	0.000527811	0.00435345	0.000396096	0.0122884	0.00210334	1.00313	0.97145		1.05747	0.42674		2.9849	0.020529	*	1.05417	0.59095		2.97559	0.016743	*	2.82269	0.019679	*
A_0036				N-Acetyl-L-histidine(-3.9); Methyl5-(but-3-en-1-yl)amino-1,3,4-oxadiazole-2-carboxylate(-3.9);	C02997; C12245;				196.074	7.54595	0.00581829	0.0050739	0.00487371	0.00526479	0.00470118	0.00583993	0.00717738	0.00790846	0.00753136	0.0147443	0.0177047	0.0169921	0.0052553	0.000497735	0.00526863	0.000569386	0.00753907	0.0003656	0.0164804	0.00154513	1.00254	0.97713		1.43456	0.0040704	**	3.13595	0.003321	**	1.43093	0.00705	**	3.12801	0.0027991	**	2.18599	0.0072281	**
A_0074				Carnosol(-3.81); Gibberellin A15(-3.81); Dicyclohexyl phthalate(-3.81);	C09069; C14162; C14529;	Carnosol(-3.8);	HMDB02121;		329.178	6.74068	0.00239136	0.00229513	0.00234399	0.00264876	0.00195313	0.00243718	0.0018822	0.00242373	0.00216205	N.D.	N.D.	N.D.	0.00234349	4.81121e-05	0.00234635	0.000356599	0.002156	0.000270814	N.D.	N.A.	1.00122	0.99023		0.919992	0.35294		<1	N.A.		0.918871	0.50513		<1	N.A.		<1	N.A.
A_0013	N-Acetylalanine	No ID	HMDB00766	5-Aminolevulinate(-5.72); 4-Hydroxy-L-proline(-5.72); N-Acetyl-beta-alanine(-5.72); 5-Amino-2-oxopentanoic acid(-5.72); trans-4-Hydroxy-L-proline(-5.72); L-Glutamate 5-semialdehyde(-5.72); 2-Amino-4-oxopentanoic acid(-5.72); cis-4-Hydroxy-D-proline(-5.72); cis-4-Hydroxy-L-proline(-5.72); trans-4-Hydroxy-D-proline(-5.72); (S)-4-Amino-5-oxopentanoate(-5.72); trans-L-3-Hydroxyproline(-5.72);	C00430; C01015; C01073; C01110; C01157; C01165; C03341; C03440; C03441; C03651; C03741; C05147;	N-Acetyl-L-alanine(-4.1); Hydroxyproline(-5.39); Propionylglycine(-5.39); 5-Aminolevulinic acid(-5.39); L-Glutamic-gamma-semialdehyde(-5.39); 3-Hydroxy-L-proline(-5.39); 4-Hydroxy-L-proline(-5.39); 5-Amino-2-oxopentanoic acid(-5.39);	HMDB00766; HMDB00725; HMDB00783; HMDB01149; HMDB02104; HMDB02113; HMDB06055; HMDB06272;		130.051	8.66381	0.00575243	0.00547269	0.00480112	0.00529097	0.00481205	0.00594016	0.00525637	0.00481089	0.0057943	0.00434764	0.00419371	0.00420102	0.00534208	0.000488915	0.00534773	0.000566193	0.00528719	0.000492427	0.00424746	8.68364e-05	1.00106	0.99021		0.989725	0.89764		0.795094	0.056486		0.98868	0.89575		0.794255	0.074843		0.803349	0.063223
A_0108				CDP-ribitol(-1.48);	C00789;				536.07	8.34237	0.00169609	0.00164605	0.00154131	0.00151856	0.00169837	0.00164271	0.00151137	0.0014182	0.00150973	0.0020318	0.00164587	0.00169828	0.00162782	7.8982e-05	0.00161988	9.20515e-05	0.00147976	5.33271e-05	0.00179198	0.000209331	0.995125	0.91536		0.909049	0.062795		1.10085	0.30704		0.913502	0.10112		1.10624	0.29092		1.21099	0.11506
C_0150	5'-Deoxy-5'-methylthioadenosine	C00170	HMDB01173	5'-Methylthioadenosine(2.02);	C00170;	5'-Methylthioadenosine(1.91);	HMDB01173;		298.096	9.69885	0.000827266	N.D.	N.D.	0.00112033	0.000901887	0.000446093	0.00103792	N.D.	0.00111068	0.00178061	0.00210794	0.000912134	0.000827266	N.A.	0.00082277	0.000344011	0.0010743	5.1451e-05	0.00160023	0.000617976	0.994565	N.A.		1.29862	N.A.		1.93436	N.A.		1.30571	0.33233		1.94493	0.14918		1.48956	0.27779
A_0043	Ribose 5-phosphate	C00117	HMDB01548	D-Ribose 5-phosphate(-2.26); D-Xylulose 5-phosphate(-8.04); alpha-D-Ribose 1-phosphate(-8.04); D-Arabinose 5-phosphate(-8.04); L-Xylulose 5-phosphate(-8.04); alpha-D-Ribose 5-phosphate(-8.04); alpha-D-Xylose 1-phosphate(-8.04); beta-L-Arabinose 1-phosphate(-8.04); L-Arabinose 1-phosphate(-8.04); alpha-L-Arabinose 1-phosphate(-8.04); L-Xylulose 1-phosphate(-8.04); D-Xylose-5-phosphate(-8.04);	C00117; C00231; C00620; C01112; C03291; C03736; C03737; C03906; C06238; C06239; C06441; C06814;	D-Ribose 5-phosphate(-2.48); Xylulose 5-phosphate(-8.26); Ribose 1-phosphate(-8.26); D-Xylulose 1-phosphate(-8.26); D-Arabinose 5-phosphate(-8.26); Beta-L-arabinose 1-phosphate(-8.26);	HMDB01548; HMDB00868; HMDB01489; HMDB06534; HMDB11734; HMDB12195;		229.012	10.3716	N.D.	0.00147211	0.00158828	0.000925102	0.00107092	0.00255696	N.D.	N.D.	N.D.	N.D.	N.D.	N.D.	0.00153019	8.21425e-05	0.00151766	0.000903007	N.D.	N.A.	N.D.	N.A.	0.991808	0.98306		<1	N.A.		<1	N.A.		<1	N.A.		<1	N.A.		N.A.	N.A.
C_0009	Glycerol	C00116	HMDB00131	Glycerol(-1.33);	C00116;	Glycerol(-0.9);	HMDB00131;		93.0547	19.6333	0.155599	0.245752	0.345795	0.210731	0.278111	0.247258	0.165938	0.312336	0.258215	0.356302	0.344538	0.414834	0.249049	0.095141	0.245367	0.0337297	0.245496	0.0740234	0.371891	0.0376515	0.985215	0.95433		0.985736	0.96188		1.49325	0.14248		1.00053	0.99798		1.51566	0.012625	*	1.51485	0.078743
C_0075	Carnitine	C00318,C00487,C15025	HMDB00062	L-Carnitine(0.94); Carnitine(6217.61); (S)-Carnitine(0.94);	C00318; C00487; C15025;	L-Carnitine(0.9);	HMDB00062;		162.112	8.27981	0.090641	0.0822116	0.0857478	0.0847424	0.0904252	0.0794163	0.0852635	0.0985931	0.0998889	0.130939	0.144526	0.155275	0.0862001	0.00423286	0.0848613	0.00550538	0.0945819	0.00809588	0.14358	0.0121956	0.984468	0.75626		1.09724	0.20973		1.66566	0.0086774	**	1.11455	0.1702		1.69194	0.006112	**	1.51805	0.0067142	**
A_0040	O-Succinylhomoserine	C01118	No ID	O-Succinyl-L-homoserine(-4.35);	C01118;				218.068	12.0729	0.00237306	0.0020215	0.00131076	0.00159929	0.00177621	0.00222206	0.00239318	0.0025282	0.00270071	0.00263177	0.00255404	0.00214828	0.00190177	0.000541177	0.00186585	0.000320916	0.0025407	0.000154147	0.0024447	0.000259628	0.981114	0.92702		1.33596	0.17013		1.28548	0.21907		1.36168	0.04921	*	1.31023	0.07485		0.962215	0.61741
A_0017	2-Hydroxyglutaric acid	C02630,C01087,C03196	HMDB00606,HMDB00694	2-Hydroxyglutarate(-1.31); (R)-2-Hydroxyglutarate(-1.31); (S)-2-Hydroxyglutarate(-1.31); D-Arabinono-1,4-lactone(-7.9); 2-Dehydro-3-deoxy-L-arabinonate(-7.9); Citramalate(-7.9); L-Arabinono-1,4-lactone(-7.9); D-Xylonolactone(-7.9); (R)-2-Methylmalate(-7.9); (S)-2-Methylmalate(-7.9); D-Xylono-1,4-lactone(-7.9); L-Xylono-1,4-lactone(-7.9); 2-Dehydro-3-deoxy-D-xylonate(-7.9); L-Arabinono-1,5-lactone…	C02630; C01087; C03196; C00652; C00684; C00815; C01114; C02266; C02612; C02614; C02753; C02994; C03826; C05405; C06029; C06031; C06032;	D-2-Hydroxyglutaric acid(-1.52); L-2-Hydroxyglutaric acid(-1.52); Citramalic acid(-8.1); 3-Hydroxyglutaric acid(-8.1); Ribonolactone(-8.1); D-Xylono-1,5-lactone(-8.1);	HMDB00606; HMDB00694; HMDB00426; HMDB00428; HMDB01900; HMDB11676;		147.03	17.2501	0.00773211	0.00756843	0.00748668	0.00725245	0.00664723	0.00838467	0.00608644	0.00614551	0.00531494	0.00603162	0.00610924	0.00569588	0.00759574	0.000124974	0.00742812	0.000881939	0.00584896	0.000463419	0.00594558	0.000219702	0.977932	0.77435		0.770032	0.017209	*	0.782752	0.0011428	**	0.787409	0.070333		0.800416	0.092728		1.01652	0.76664
A_0039				gamma-L-Glutamyl-D-alanine(-3.2);	C03738;	Glutamylalanine(-3.34); 5-L-Glutamyl-L-alanine(-3.34);	HMDB03764; HMDB06248;	AE(-3.34);	217.084	7.61288	0.00490713	0.00506966	0.00479258	0.00431569	0.00405958	0.00604772	0.0063775	0.00685069	0.00653805	0.014982	0.0156435	0.0159811	0.00492312	0.000139229	0.00480766	0.00108153	0.00658875	0.000240635	0.0155355	0.000508265	0.976547	0.87091		1.33833	0.0014248	**	3.15562	0.00035022	***	1.37047	0.097685		3.23141	0.00077519	***	2.35789	0.00014958	***
A_0020	Phosphoenolpyruvic acid	C00074	HMDB00263	Phosphoenolpyruvate(-3.71); 3-Phosphonopyruvate(-5); Hydroxypyruvaldehyde phosphate(-5);	C00074; C02798; C16849;	Phosphoenolpyruvic acid(-3.86);	HMDB00263;		166.976	21.7276	0.00177293	0.00171605	N.D.	N.D.	0.00170309	N.D.	0.00168169	N.D.	N.D.	N.D.	N.D.	N.D.	0.00174449	4.02236e-05	0.00170309	N.A.	0.00168169	N.A.	N.D.	N.A.	0.976266	N.A.		0.964003	N.A.		<1	N.A.		0.987439	N.A.		<1	N.A.		<1	N.A.
A_0035	Gluconic acid	C00257	HMDB00625	D-Gluconic acid(-3.07); D-Mannonate(-3.92); L-Idonate(-3.92); L-Gulonate(-3.92); D-Altronate(-3.92); D-Galactonate(-3.92); 2-Carboxy-D-arabinitol(-3.92); L-Galactonate(-3.92); 1,7-Dimethyluric acid(2.7); 3,7-Dimethyluric acid(2.7);	C00257; C00514; C00770; C00800; C00817; C00880; C03215; C15930; C16356; C16360;	Gluconic acid(-3.05); Galactonic acid(-3.9); 1,3-Dimethyluric acid(2.94); 3,7-Dimethyluric acid(2.94); 1,9-Dimethyluric acid(2.94); Gulonic acid(-3.9); 7,9-Dimethyluric acid(2.94); 1,7-Dimethyluric acid(2.94);	HMDB00625; HMDB00565; HMDB01857; HMDB01982; HMDB02026; HMDB03290; HMDB04308; HMDB11103;		195.052	7.96233	0.00591892	0.00516936	0.00500606	0.00505751	0.00507152	0.00552948	0.0051421	0.00504595	0.00610811	0.00597655	0.00663927	0.00604109	0.00536478	0.000486798	0.0052195	0.000268538	0.00543205	0.000587449	0.00621897	0.000365417	0.97292	0.68052		1.01254	0.88625		1.15922	0.0769		1.04072	0.61119		1.19149	0.022014	*	1.14486	0.13388
C_0004	Morpholine	C14452	HMDB31581	Morpholine(-0.56); 4-Aminobutyraldehyde(-3.56); 2-Methylpropanal oxime(-3.56);	C14452; C00555; C03219;	4-Aminobutyraldehyde(-3.41);	HMDB01080;		88.0758	6.53086	0.00132877	0.00175627	N.D.	0.00138633	0.00128302	0.00181176	0.00176136	0.00250008	0.00180747	0.00232455	0.0023761	0.00298715	0.00154252	0.000302283	0.00149371	0.000280249	0.00202297	0.000413835	0.0025626	0.000368573	0.968353	0.87141		1.31147	0.23578		1.6613	0.051499		1.35433	0.15034		1.7156	0.018487	*	1.26675	0.16791
A_0023	Dihydroxyacetone phosphate	C00111	HMDB01473	Glycerone phosphate(-5.34);	C00111;	Dihydroxyacetone phosphate(-5.15);	HMDB01473;		168.992	12.5547	0.00410025	0.00556602	0.00380205	0.00363059	0.0034274	0.00581549	0.00280714	0.005012	0.00246845	0.00145791	N.D.	0.00213904	0.00448944	0.000944194	0.00429116	0.00132401	0.00342919	0.00138117	0.00179847	0.000481631	0.955834	0.8441		0.763836	0.34146		0.400601	0.025452	*	0.79913	0.47887		0.419111	0.068102		0.524459	0.16972
C_0039	trans-Glutaconic acid Itaconic acid	C02214 C00490	HMDB00620 HMDB02092	(E)-Glutaconate(4.13); Itaconate(4.13); 2,5-Dioxopentanoate(4.15); Mesaconate(4.15); Acetylpyruvate(4.15); 2-Methylmaleate(4.15); 4,5-Dioxopentanoate(4.15);	C02214; C00490; C00433; C01732; C02132; C02226; C02800;	Glutaconic acid(4.22); Itaconic acid(4.22); Citraconic acid(4.23); Mesaconic acid(4.23);	HMDB00620; HMDB02092; HMDB00634; HMDB00749;		131.033	20.2929	0.0035934	0.00352036	0.00353814	0.00341371	0.0030566	0.00367179	0.00338722	0.00296242	0.00327352	0.00341584	0.00355704	0.00313251	0.00355063	3.80918e-05	0.0033807	0.000308919	0.00320772	0.000219913	0.00336846	0.000216197	0.952141	0.44162		0.903422	0.11007		0.948694	0.28032		0.948832	0.47807		0.99638	0.95816		1.05011	0.41769
C_0054	Urocanic acid	C00785	HMDB00301	Urocanate(0.98); 4-Nitroaniline(-5.07);	C00785; C02126;	Urocanic acid(1.15); Nicotinamide N-oxide(-4.9);	HMDB00301; HMDB02730;		139.05	8.0556	0.000808235	0.00102337	0.000980011	0.000975346	0.000886792	0.000807403	0.000901188	0.00103917	0.000953208	0.000923661	0.00161603	0.00132641	0.000937206	0.000113777	0.000889847	8.40132e-05	0.00096452	6.96809e-05	0.0012887	0.000347722	0.949467	0.59556		1.02914	0.74427		1.37504	0.21584		1.08392	0.3037		1.44823	0.17976		1.33611	0.24506
C_0003	Trimethylamine N-oxide	C01104	HMDB00925	Trimethylamine N-oxide(-2.36); (R)-1-Aminopropan-2-ol(2.45); 1-Aminopropan-2-ol(2.45);	C01104; C03194; C05771;	Trimethylamine N-oxide(-2.19); 1-Amino-propan-2-ol(2.62);	HMDB00925; HMDB12136;		76.0759	6.49747	0.000921299	0.000665862	0.000629175	N.D.	0.000459119	0.000941752	0.000887514	0.00110004	0.00111486	0.00116655	0.0012502	0.00122102	0.000738779	0.000159128	0.000700436	0.000341273	0.00103414	0.000127196	0.00121259	4.24597e-05	0.9481	0.90165		1.39979	0.068982		1.64135	0.028814	*	1.47642	0.38502		1.7312	0.27759		1.17256	0.12453
C_0092	Gluconolactone	C00198	HMDB00150	D-Glucono-1,5-lactone(4.89); 2-Dehydro-3-deoxy-D-gluconate(4.94); 5-Dehydro-D-fructose(4.94); 2,4,6/3,5-Pentahydroxycyclohexanone(4.94); L-Gulono-1,4-lactone(4.94); L-Galactono-1,4-lactone(4.94); 2-Dehydro-3-deoxy-D-galactonate(4.94); D-Galactono-1,5-lactone(4.94); Hexose-1,5-lactone(4.94); 2-Dehydro-D-glucose(4.94); D-Glucono-1,4-lactone(4.94); D-galacto-Hexodialdose(4.94); D-Galactono-1,4-lacto…	C00198; C00204; C00273; C00691; C01040; C01115; C01216; C02669; C02692; C02779; C03107; C03269; C03383; C03926; C03932; C05394; C05410; C06892; C16737; C17577;	Gluconolactone(5.14); 2-Keto-3-deoxy-D-gluconic acid(5.19); 3-Keto-b-D-galactose(5.19); Galactonolactone(5.19); L-Gulonolactone(5.19);	HMDB00150; HMDB01353; HMDB01385; HMDB02541; HMDB03466;		179.054	20.258	0.00208552	0.0024266	0.00201957	0.00202618	0.00187547	0.00228134	0.00226851	0.00237254	0.0025391	0.0027248	0.00234058	0.00288539	0.00217723	0.000218462	0.002061	0.00020516	0.00239338	0.000136495	0.00265026	0.000279951	0.946614	0.53867		1.09928	0.23278		1.21726	0.086181		1.16128	0.089484		1.28591	0.047166	*	1.10733	0.25142
C_0088	Citrulline	C00327	HMDB00904	L-Citrulline(4.33);	C00327;	Citrulline(4.26); Argininic acid(6.84);	HMDB00904; HMDB03148;		176.102	10.5586	0.00708829	0.00697926	0.00677723	0.00651708	0.00624906	0.00694314	0.00677569	0.00657703	0.00617913	0.00978568	0.00978498	0.00970823	0.00694826	0.000157834	0.00656976	0.000350027	0.00651062	0.000303775	0.00975963	4.45159e-05	0.945526	0.19343		0.937014	0.11345		1.40461	0.00048349	***	0.990998	0.8361		1.48554	0.0035403	**	1.49903	0.0024435	**
C_0024	Pro	C00148,C00763,C16435	HMDB00162,HMDB03411	L-Proline(0.8); D-Proline(0.8); Proline(0.8); 3-Acetamidopropanal(1.73);	C00148; C00763; C16435; C18170;	L-Proline(1.07); D-Proline(1.07);	HMDB00162; HMDB03411;		116.071	10.3386	2.58102	2.23672	2.32745	2.21791	2.12949	2.34731	2.11503	2.12404	2.35776	2.51445	2.76597	2.82455	2.38173	0.17845	2.23157	0.109552	2.19895	0.137613	2.70165	0.16475	0.936955	0.29473		0.923257	0.2371		1.13433	0.085064		0.985381	0.76487		1.21065	0.019442	*	1.22861	0.01639	*
A_0077				sn-glycero-3-Phospho-1-inositol(0.8); 2-(alpha-D-Galactosyl)-sn-glycerol 3-phosphate(0.8); alpha-D-Galactosyl-(1,1')-sn-glycerol 3-phosphate(0.8); 6-Methoxytaxifolin(7.99); 2-(beta-D-Glucosyl)-sn-glycerol 3-phosphate(0.8);	C01225; C04641; C04703; C09770; C10517;	1-(sn-Glycero-3-phospho)-1D-myo-inositol(0.8);	HMDB11649;		333.059	6.89608	0.00394107	0.00405785	0.00330891	0.0035935	0.00304763	0.00393811	0.00272305	0.00293564	0.00309112	0.00237381	0.00297248	0.00285102	0.00376928	0.000402941	0.00352641	0.000449012	0.0029166	0.00018477	0.00273244	0.000316463	0.935567	0.52446		0.773783	0.049275	*	0.724924	0.027085	*	0.827074	0.12934		0.77485	0.073573		0.936857	0.44407
A_0068				Dihydromyricetin(2.87); 2,3-Dihydrogossypetin(2.87);	C02906; C03052;				319.045	9.1059	0.00605798	0.00550238	0.00552268	0.00517751	0.00480025	0.0058986	0.00429263	0.00388632	0.00436117	0.00253032	0.00348391	0.00334109	0.00569435	0.000315077	0.00529212	0.000558072	0.00418004	0.000256664	0.00311844	0.000514306	0.929364	0.35295		0.734069	0.0034025	**	0.547638	0.0035999	**	0.789861	0.056622		0.589261	0.0078342	**	0.746031	0.050825
A_0045									236.094	7.52366	0.00083981	0.000865448	0.000713017	0.000709099	0.000672271	0.000853134	0.00129361	0.00126671	0.00116133	0.00204339	0.00256644	0.00237328	0.000806092	8.16181e-05	0.000744835	9.55803e-05	0.00124055	6.99126e-05	0.0023277	0.000264487	0.924007	0.44719		1.53897	0.0023872	**	2.88764	0.0060156	**	1.66554	0.0026749	**	3.12513	0.0046317	**	1.87635	0.014377	*
A_0030	N-Acetylglutamic acid	C00624	HMDB01138	N-Acetyl-L-glutamate(-4.95); L-2-Amino-6-oxoheptanedioate(-6.5); AminoDHQ(-6.5);	C00624; C03871; C12109;	N-Acetylglutamic acid(-4.84); Glutarylglycine(-6.39);	HMDB01138; HMDB00590;		188.057	13.1274	0.00373249	0.00417876	0.00362486	0.00357386	0.00310424	0.00396988	0.00450392	0.00424153	0.00437599	0.00395635	0.00442928	0.00426575	0.00384537	0.000293696	0.00354933	0.000433342	0.00437381	0.000131211	0.00421712	0.000240184	0.923014	0.3898		1.13742	0.071836		1.09668	0.16772		1.23229	0.070429		1.18815	0.098286		0.964175	0.39242
C_0140	Adenosine	C00212	HMDB00050	Adenosine(1.96); Deoxyguanosine(5.39); Neuraminic acid(0.14); Zidovudine(5.39); Miserotoxin(0.14);	C00212; C00330; C06469; C07210; C08507;	Adenosine(1.74); Deoxyguanosine(5.17); Neuraminic acid(0.25);	HMDB00050; HMDB00085; HMDB00830;		268.104	9.50807	0.00153027	0.000831211	0.000925638	0.00131923	0.000966038	0.00072001	0.001023	N.D.	0.00043619	0.000978397	0.00118272	0.000728617	0.00109571	0.000379296	0.00100176	0.000301204	0.000729597	0.00041494	0.000963245	0.000227431	0.914259	0.7546		0.665868	0.41839		0.879108	0.63697		0.728315	0.52009		0.961552	0.8689		1.32024	0.5686
C_0095	N6-Acetyllysine	C02727	HMDB00206	N6-Acetyl-L-lysine(6.08);	C02727;	N6-Acetyl-L-lysine(6.02);	HMDB00206;		189.122	10.8983	0.00106123	0.00098427	0.00120786	N.D.	N.D.	0.000987405	0.00118584	0.000888435	0.00128349	0.00112892	N.D.	N.D.	0.00108445	0.00011359	0.000987405	N.A.	0.00111925	0.00020577	0.00112892	N.A.	0.91051	N.A.		1.03209	0.81361		1.041	N.A.		1.13353	N.A.		1.14332	N.A.		1.00864	N.A.
C_0102				Methyl5-(but-3-en-1-yl)amino-1,3,4-oxadiazole-2-carboxylate(-3.6);	C12245;				198.087	9.13389	0.000784727	0.000575368	0.000573507	0.00065063	N.D.	0.000521746	0.000691118	0.000627557	0.00092673	0.00196021	0.00153612	0.00185516	0.000644534	0.000121414	0.000586188	9.11343e-05	0.000748468	0.000157616	0.00178383	0.000220862	0.909476	0.58613		1.16125	0.41983		2.76763	0.0038211	**	1.27684	0.24158		3.0431	0.0046626	**	2.38331	0.0038434	**
A_0059									288.941	16.9487	0.00583293	0.00440573	0.00490146	0.00552879	0.00407609	0.00411411	0.0053038	0.00240545	0.00274766	0.0038694	0.00565051	0.0042565	0.0050467	0.000724604	0.004573	0.000827962	0.00348564	0.00158385	0.00459213	0.00093679	0.906135	0.49796		0.690676	0.22463		0.909927	0.5447		0.762222	0.36895		1.00418	0.98014		1.31744	0.3689
C_0109				Zalcitabine(5.73);	C07207;				212.102	9.54861	0.000860849	0.000837914	0.000594221	0.000668603	0.000654088	0.00075001	0.000942207	0.000823216	0.00085287	0.0018593	0.00178296	0.00180791	0.000764328	0.000147763	0.0006909	5.17026e-05	0.000872764	6.194e-05	0.00181672	3.8922e-05	0.903932	0.48712		1.14187	0.33464		2.37689	0.0042352	**	1.26323	0.018556	*	2.6295	1.4081e-05	***	2.08157	8.8645e-05	***
C_0011	Hexylamine	C08306	No ID	Hexylamine(0.95); Triethylamine(3.56);	C08306; C14691;				102.128	7.43344	N.D.	0.00211154	N.D.	N.D.	N.D.	0.00190829	N.D.	0.00399434	N.D.	0.00465423	0.00229974	0.00894872	0.00211154	N.A.	0.00190829	N.A.	0.00399434	N.A.	0.00530089	0.00337133	0.903741	N.A.		1.89167	N.A.		2.51044	N.A.		2.09315	N.A.		2.77783	N.A.		1.3271	N.A.
C_0006	Sarcosine	C00213	HMDB00271	Sarcosine(2.38); Urethane(3.07); 2-Nitropropane(3.07); HMMF(3.07);	C00213; C01537; C02116; C11488;	Sarcosine(2.11);	HMDB00271;		90.0548	9.14946	0.0018829	0.00189815	N.D.	0.00171344	N.D.	0.00162915	0.00182351	0.00171745	0.00246245	0.00215179	N.D.	0.00232576	0.00189053	1.07881e-05	0.0016713	5.96033e-05	0.00200114	0.000403017	0.00223877	0.000123016	0.884039	0.11174		1.05851	0.68145		1.18421	0.15347		1.19735	0.29077		1.33954	0.055809		1.11875	0.42184
C_0101	N-Acetylhistidine	C02997	No ID	N-Acetyl-L-histidine(2.41); Methyl5-(but-3-en-1-yl)amino-1,3,4-oxadiazole-2-carboxylate(2.18);	C02997; C12245;				198.087	9.46132	0.0256441	0.0262077	0.0247838	0.0210238	0.020039	0.0259517	0.0315876	0.0326547	0.0381436	0.0658194	0.0778536	0.0720767	0.0255452	0.00071709	0.0223382	0.00316789	0.0341286	0.0035178	0.0719166	0.00601871	0.874456	0.21765		1.33601	0.046734	*	2.81527	0.0050607	**	1.52782	0.012806	*	3.21945	0.0010215	**	2.10722	0.0018979	**
C_0058				4-(Trimethylammonio)but-2-enoate(8.66); Stachydrine(8.66);	C04114; C10172;	Proline betaine(8.91);	HMDB04827;		144.102	8.04427	0.00185939	0.00174063	0.0017736	0.00143546	0.00165283	0.00158089	0.00163208	0.00136236	0.00175173	0.00214495	0.0020227	0.0022985	0.00179121	6.13075e-05	0.00155639	0.000110737	0.00158206	0.000199444	0.00215538	0.000138197	0.868909	0.046207	*	0.883237	0.20449		1.20331	0.029498	*	1.01649	0.85748		1.38486	0.0048912	**	1.36239	0.018882	*
A_0025	Glycerol 3-phosphate	C00093	HMDB00126	sn-Glycerol 3-phosphate(-4.33); Glycerol 1-phosphate(-9.18); Glycerol 2-phosphate(-9.18); DL-Glycerol 1-phosphate(-9.18);	C00093; C00623; C02979; C03189;	Glycerol 3-phosphate(-4.5); Beta-Glycerophosphoric acid(-9.34);	HMDB00126; HMDB02520;		171.007	11.9886	0.0261402	0.0257513	0.0236619	0.0208432	0.0196987	0.0228024	0.0386272	0.0367895	0.0418845	0.0550005	0.0529282	0.0512537	0.0251845	0.00133285	0.0211148	0.00156955	0.0391004	0.00258026	0.0530608	0.00187693	0.838403	0.027809	*	1.55256	0.0036816	**	2.10688	6.6811e-05	***	1.85181	0.0012662	**	2.51297	2.9049e-05	***	1.35704	0.0023188	**
A_0011	5-Oxoproline	C01879	HMDB00267	5-Oxoproline(-3.18); 4-Oxoproline(-1.16); 5-Oxo-D-proline(-1.16); L-1-Pyrroline-3-hydroxy-5-carboxylate(-1.16); 1-Pyrroline-4-hydroxy-2-carboxylate(-1.16);	C01879; C01877; C02237; C04281; C04282;	Pyroglutamic acid(-3.28); Pyrrolidonecarboxylic acid(-1.26); Pyrroline hydroxycarboxylic acid(-1.26); N-Acryloylglycine(-1.26); 1-Pyrroline-4-hydroxy-2-carboxylate(-1.26);	HMDB00267; HMDB00805; HMDB01369; HMDB01843; HMDB02234;		128.036	9.27492	0.14695	0.142237	0.128262	0.108123	0.104294	0.129437	0.138259	0.152656	0.151519	0.172279	0.190949	0.193891	0.13915	0.00971915	0.113951	0.0135467	0.147478	0.00800408	0.185706	0.0117208	0.818912	0.065094		1.05985	0.31798		1.33458	0.006703	**	1.29422	0.030206	*	1.6297	0.0024435	**	1.25921	0.012824	*
C_0056	1-Methyl-4-imidazoleacetic acid	C05828	HMDB02820	Methylimidazoleacetic acid(3.85); 4,5,6,7-Tetrahydroisoxazolo(5,4-c)pyridin-3-ol(0.07);	C05828; C13693;	Methylimidazoleacetic acid(3.69); 1,3-Dimethyluracil(-0.08); Imidazolepropionic acid(-0.08); Pi-Methylimidazoleacetic acid(-0.08);	HMDB02820; HMDB02144; HMDB02271; HMDB04988;		141.065	8.03032	0.00123922	0.0012457	0.00119233	0.000972949	0.000864151	0.00113089	0.00106899	0.00136816	0.0014549	0.00170877	0.00177763	0.00218585	0.00122575	2.91254e-05	0.000989328	0.000134119	0.00129735	0.000202461	0.00189075	0.000257871	0.807122	0.086455		1.05842	0.6038		1.54253	0.045063	*	1.31134	0.10329		1.91115	0.012543	*	1.45739	0.03775	*
C_0027	Betaine	C00719	HMDB00043	Betaine(1.74); D-Norvaline(3.28); L-Norvaline(3.28); 2-Amino-2-methylbutanoate(3.28); Amyl nitrite(3.28); 4-Methylaminobutyrate(3.28);	C00719; C01799; C01826; C03571; C07457; C15987;	Betaine(1.56); Vaporole(3.1); N-Methyl-a-aminoisobutyric acid(3.1);	HMDB00043; HMDB01382; HMDB02141;		118.086	10.7524	0.0420921	0.0374648	0.0366708	0.0331677	0.0264553	0.0313896	0.037953	0.0388201	0.0419049	0.050851	0.057156	0.056585	0.0387426	0.00292779	0.0303376	0.00347766	0.0395594	0.00207705	0.054864	0.00348708	0.783055	0.034187	*	1.02108	0.71568		1.41612	0.0039442	**	1.30397	0.024859	*	1.80845	0.00099312	***	1.38688	0.0056193	**
A_0031				2-Amino-3,7-dideoxy-D-threo-hept-6-ulosonic acid(-2.14);	C16850;				190.073	7.82573	0.00334277	0.00360816	0.00297589	0.00254839	0.00214891	0.00289674	0.00338495	0.00325689	0.00330609	0.00485776	0.00525686	0.00477122	0.00330894	0.00031749	0.00253135	0.000374209	0.00331597	6.46008e-05	0.00496195	0.000259041	0.765003	0.053179		1.00213	0.97318		1.49956	0.002553	**	1.30996	0.064221		1.9602	0.001297	**	1.49638	0.0056917	**
A_0096	ADP	C00008	HMDB01341	ADP(-3.88); Adenosine 3',5'-bisphosphate(-3.34); dGDP(-3.34); Adenosine 2',5'-bisphosphate(-3.34);	C00008; C00054; C00361; C03850;	ADP(-3.84); Adenosine 3',5'-diphosphate(-3.3); dGDP(-3.3);	HMDB01341; HMDB00061; HMDB00960;		426.024	10.6977	0.00857924	0.00715904	0.00762757	0.00664153	0.00677461	0.00400166	0.0101354	0.00978633	0.0117171	0.0223787	0.0318449	0.0257486	0.00778862	0.000723666	0.00580593	0.00156396	0.0105463	0.00102886	0.0266574	0.00479809	0.745438	0.14616		1.35406	0.023313	*	3.42261	0.019004	*	1.81647	0.01626	*	4.59141	0.01105	*	2.52766	0.024125	*
A_0094	Acetyl CoA_divalent	C00024	HMDB01206	Acetyl-CoA(1002485.8);	C00024;	Acetyl-CoA(1002485.78);	HMDB01206;		403.558	10.0504	0.00100814	0.00118575	N.D.	N.D.	0.000802008	N.D.	0.00155449	0.00206069	0.00140842	0.0031245	0.00390855	0.00322397	0.00109694	0.00012559	0.000802008	N.A.	0.00167453	0.000342304	0.00341901	0.000426865	0.731129	N.A.		1.52655	0.085943		3.11685	0.0062259	**	2.08793	N.A.		4.26306	N.A.		2.04176	0.0060045	**
A_0012	4-Methyl-2-oxovaleric acid 3-Methyl-2-oxovaleric acid	C00233 C00671,C03465	HMDB00695 HMDB00491	4-Methyl-2-oxopentanoate(-4.56); (S)-3-Methyl-2-oxopentanoic acid(-4.56); 3-Methyl-2-oxopentanoate(-4.56); 2-Oxohexanoic acid(-2.3); (R)-Pantolactone(-2.3); 3-Oxohexanoic acid(-2.3); 5-Oxohexanoic acid(-2.3); 6-Hydroxyhexan-6-olide(-2.3); beta-Ketoisocaproate(-2.3); Ethyl 3-oxobutanoate(-2.3); (3R)-3-Methyl-2-oxopentanoic acid(-2.3); Adipate semialdehyde(-2.3); 1-Oxa-2-oxo-3-hydroxycycloheptane(-…	C00233; C00671; C03465; C00902; C01012; C02122; C02129; C03241; C03467; C03500; C06008; C06102; C12314; C14530;	Ketoleucine(-4.66); 3-Methyl-2-oxovaleric acid(-4.66); 2-Methyl-3-ketovaleric acid(-2.39); 2-Ketohexanoic acid(-2.39); Mevalonolactone(-2.39); 3-Oxohexanoic acid(-2.39);	HMDB00695; HMDB00491; HMDB00408; HMDB01864; HMDB06024; HMDB10717;		129.056	9.3511	0.0416319	0.0399379	0.0374654	0.0291691	0.025768	0.0310624	0.0353759	0.0401796	0.0341678	0.0545455	0.051586	0.0510965	0.0396784	0.00209533	0.0286665	0.00268271	0.0365745	0.00318003	0.0524093	0.00186606	0.722471	0.0058933	**	0.921772	0.2413		1.32085	0.0014958	**	1.27586	0.031429	*	1.82824	0.00043922	***	1.43295	0.0038795	**
C_0066	N-Acetylserine	No ID	HMDB02931	O-Acetyl-L-serine(5.91); L-threo-3-Methylaspartate(5.91); N-(Carboxymethyl)-D-alanine(5.91); Isoglutamate(5.91); L-4-Hydroxyglutamate semialdehyde(5.91); 2-Oxo-4-hydroxy-5-aminovalerate(5.91); N-Methyl-D-aspartic acid(5.91);	C00979; C03618; C03790; C05574; C05938; C05941; C12269;	N-Acetylserine(2.32); N-Methyl-D-aspartic acid(5.65); O-Acetylserine(5.65); L-4-Hydroxyglutamate semialdehyde(5.65);	HMDB02931; HMDB02393; HMDB03011; HMDB06556;		148.06	20.4381	0.0295185	0.0241822	0.0236912	0.0185268	0.0180541	0.0183733	0.0258597	0.0216167	0.0257993	0.0252758	0.0266485	0.029826	0.0257973	0.00323201	0.0183181	0.000241136	0.0244252	0.00243249	0.0272501	0.002334	0.710077	0.056228		0.946814	0.59071		1.05632	0.56535		1.3334	0.047776	*	1.48761	0.021072	*	1.11565	0.22042
A_0008	2-Oxoisovaleric acid	C00141	HMDB00019	3-Methyl-2-oxobutanoic acid(-3.69); 3-Oxopentanoic acid(-3.48); 5-Oxopentanoate(-3.48); 2-Oxopentanoic acid(-3.48);	C00141; C02233; C03273; C06255;	Alpha-ketoisovaleric acid(-3.34); Methylacetoacetic acid(-3.14); Levulinic acid(-3.14); 2-Oxovaleric acid(-3.14); 2-Methylacetoacetic acid(-3.14); Glutarate semialdehyde(-3.14);	HMDB00019; HMDB00310; HMDB00720; HMDB01865; HMDB03771; HMDB12233;		115.04	9.999	0.00651173	0.00734783	0.00585998	0.00428514	0.00376472	0.00515058	0.00438103	0.00601231	0.00434634	0.00839963	0.00801547	0.00907087	0.00657318	0.000745826	0.00440015	0.000700053	0.00491323	0.000951993	0.00849533	0.000534169	0.669409	0.021362	*	0.747466	0.079913		1.29242	0.026244	*	1.11661	0.49732		1.93069	0.0017063	**	1.72907	0.0094796	**
A_0097	GDP	C00035	HMDB01201	GDP(-0.82);	C00035;	Guanosine diphosphate(-0.77);	HMDB01201;		442.017	10.501	0.002567	0.00253059	0.00304633	0.00174766	0.00221967	0.00144226	0.00299902	0.00153573	0.00474663	0.00627509	0.0101852	0.00898766	0.00271464	0.00028783	0.0018032	0.000391672	0.00309379	0.00160755	0.00848264	0.00200336	0.664249	0.03558	*	1.13967	0.72441		3.12477	0.035628	*	1.71573	0.2971		4.70422	0.02512	*	2.74182	0.023893	*
A_0060	Sedoheptulose 7-phosphate	C05382	HMDB01068	Sedoheptulose 7-phosphate(-3.53); Sedoheptulose 1-phosphate(-6.37); D-glycero-D-manno-Heptose 7-phosphate(-6.37); D-glycero-D-manno-Heptose 1-phosphate(-6.37);	C05382; C06222; C07836; C07838;	D-Sedoheptulose 7-phosphate(-3.59);	HMDB01068;		289.034	9.39561	0.00853716	0.00737752	0.00640861	0.00449242	0.00445586	0.00575193	0.00459447	0.0044792	0.00514198	0.00637364	0.010303	0.011475	0.0074411	0.00106569	0.00490007	0.00073796	0.00473855	0.000354102	0.00938386	0.00267198	0.658514	0.032818	*	0.636808	0.037303	*	1.26108	0.33743		0.967037	0.75596		1.91505	0.091605		1.98032	0.092375
A_0006	2-Hydroxybutyric acid	C05984	HMDB00008	2-Hydroxybutanoic acid(-6.58); 4-Hydroxybutanoic acid(-6.67); 3-Hydroxy-2-methylpropanoate(-6.67); 4-Hydroxyacid(-6.67); (S)-3-Hydroxyisobutyrate(-6.67); Methyl methoxyacetate(-6.67);	C05984; C00989; C01188; C01991; C06001; C14601;	2-Hydroxybutyric acid(-6.2); (S)-3-Hydroxyisobutyric acid(-6.29); (R)-3-Hydroxyisobutyric acid(-6.29); 4-Hydroxybutyric acid(-6.29); Alpha-Hydroxyisobutyric acid(-6.29);	HMDB00008; HMDB00023; HMDB00336; HMDB00710; HMDB00729;		103.041	9.56274	0.00157533	0.00189635	0.0016694	0.00111492	0.000813802	0.00104136	0.00182399	0.00198495	0.00187296	0.0018463	0.00154048	0.00201575	0.00171369	0.00016503	0.000990028	0.000156986	0.00189397	8.25111e-05	0.00180084	0.000240871	0.577716	0.0053564	**	1.1052	0.19099		1.05086	0.63578		1.91304	0.0029589	**	1.81898	0.011848	*	0.950832	0.58027
A_0004	Lactic acid	C00186,C00256,C01432	HMDB00190,HMDB01311	(S)-Lactate(-10.75); (R)-Lactate(-10.75); Lactate(-10.75); Glycerone(-9.66); D-Glyceraldehyde(-9.66); 3-Hydroxypropanoate(-9.66); Glyceraldehyde(-9.66); L-Glyceraldehyde(-9.66);	C00186; C00256; C01432; C00184; C00577; C01013; C02154; C02426;	L-Lactic acid(-10.83); D-Lactic acid(-10.83); Hydroxypropionic acid(-9.74); Glyceraldehyde(-9.74); Dihydroxyacetone(-9.74);	HMDB00190; HMDB01311; HMDB00700; HMDB01051; HMDB01882;		89.0254	10.6792	2.27939	2.08982	1.89203	1.11586	0.98796	1.28524	2.56573	2.60447	2.65978	3.86385	4.27405	4.21014	2.08708	0.193695	1.12969	0.14912	2.60999	0.0472693	4.11601	0.220706	0.541275	0.0030902	**	1.25055	0.036487	*	1.97214	0.00030712	***	2.31037	0.0016115	**	3.6435	0.0001065	***	1.57702	0.0053469	**
C_0032	2-Amino-2-(hydroxymethyl)-1,3-propanediol	C07182	No ID	Tromethamine(-1.66);	C07182;				122.081	8.09136	0.00597781	0.00654802	0.00632282	0.00118503	0.00143899	0.00214177	0.00124302	0.00208268	0.00150088	0.00135812	0.0012431	0.0016353	0.00628288	0.000287195	0.0015886	0.000495603	0.00160886	0.000430118	0.00141217	0.000201609	0.252845	0.00052873	***	0.25607	0.00023491	***	0.224765	4.2953e-05	***	1.01275	0.95996		0.888944	0.6128		0.877749	0.52776
A_0010	2-Hydroxyvaleric acid	No ID	HMDB01863	5-Hydroxypentanoate(-6.18);	C02804;	2-Hydroxyvaleric acid(-2.86); 3-Hydroxy-2-methyl-[R-(R,S)]-butanoic acid(-6.21); 2-Methyl-3-hydroxybutyric acid(-6.21); 2-Ethylhydracrylic acid(-6.21); 2-Hydroxy-3-methylbutyric acid(-6.21); 3-Hydroxy-2-methyl-[S-(R,R)]-butanoic acid(-6.21); 3-Hydroxyvaleric acid(-6.21); Erythronilic acid(-6.21); 3-Hydroxyisovaleric acid(-6.21); 2-Hydroxy-2-methylbutyric acid(-6.21); 4-Hydroxyisovaleric acid(-6.2…	HMDB01863; HMDB00351; HMDB00354; HMDB00396; HMDB00407; HMDB00410; HMDB00531; HMDB00642; HMDB00754; HMDB01987; HMDB02011;		117.056	9.01887	0.00222852	0.0016015	0.00179322	N.D.	N.D.	N.D.	0.000886123	0.00149132	0.00146278	0.00225497	0.00255094	0.00219143	0.00187441	0.000321295	N.D.	N.A.	0.00128008	0.000341472	0.00233245	0.000191868	<1	N.A.		0.682922	0.093364		1.24436	0.1168		1<	N.A.		1<	N.A.		1.82212	0.016807	*
C_0083				4-Aminobiphenyl(5.55); Diphenylamine(5.55);	C10998; C11016;				170.095	7.51026	N.D.	N.D.	N.D.	N.D.	N.D.	N.D.	0.169929	0.216358	0.204633	1.16277	1.19738	1.22443	N.D.	N.A.	N.D.	N.A.	0.196973	0.0241435	1.19486	0.0309047	N.A.	N.A.		1<	N.A.		1<	N.A.		1<	N.A.		1<	N.A.		6.06609	2.8942e-06	***
C_0085				1-Methyl-4-phenyl-1,2,3,6-tetrahydropyridine(5.66); Norselegiline(5.66);	C04599; C15476;				174.127	7.52773	N.D.	N.D.	N.D.	N.D.	N.D.	N.D.	0.011933	0.0129613	0.0149475	0.0748508	0.0732151	0.0731251	N.D.	N.A.	N.D.	N.A.	0.0132806	0.00153243	0.0737303	0.000971367	N.A.	N.A.		1<	N.A.		1<	N.A.		1<	N.A.		1<	N.A.		5.55173	3.4757e-06	***
C_0089				Nigrifactin(2.28);	C10162;				176.143	7.52421	N.D.	N.D.	N.D.	N.D.	N.D.	N.D.	0.00513615	0.00839448	0.0067491	0.0350837	0.0272594	0.0341559	N.D.	N.A.	N.D.	N.A.	0.00675991	0.00162919	0.0321664	0.00427478	N.A.	N.A.		1<	N.A.		1<	N.A.		1<	N.A.		1<	N.A.		4.7584	0.0044099	**
C_0061	Acetylcholine	C01996	HMDB00895	Acetylcholine(6895.97);	C01996;	Acetylcholine(6895.99); 3-Dehydroxycarnitine(1.61);	HMDB00895; HMDB06831;		146.118	7.44393	N.D.	N.D.	N.D.	N.D.	N.D.	N.D.	0.00056433	0.000927567	0.00054907	0.00177719	0.00147396	0.00177521	N.D.	N.A.	N.D.	N.A.	0.000680322	0.000214256	0.00167545	0.0001745	N.A.	N.A.		1<	N.A.		1<	N.A.		1<	N.A.		1<	N.A.		2.46274	0.0038433	**
A_0084	IMP	C00130	HMDB00175	IMP(-3.53); 2-(alpha-D-Mannosyl)-3-phosphoglycerate(-8.1); 2-O-(6-Phospho-alpha-mannosyl)-D-glycerate(-8.1);	C00130; C11516; C16699;	Inosinic acid(-3.56); Inosine 2'-phosphate(-4.39); 2-O-(6-Phospho-alpha-mannosyl)-D-glycerate(-8.17);	HMDB00175; HMDB11681; HMDB12152;		347.041	9.3659	N.D.	N.D.	N.D.	N.D.	N.D.	N.D.	N.D.	N.D.	N.D.	0.00134777	0.00176675	0.00205274	N.D.	N.A.	N.D.	N.A.	N.D.	N.A.	0.00172242	0.000354569	N.A.	N.A.		N.A.	N.A.		1<	N.A.		N.A.	N.A.		1<	N.A.		1<	N.A.
A_0098				CDP-ethanolamine(1.83);	C00570;	CDP-Ethanolamine(1.82);	HMDB01564;		445.053	6.72619	N.D.	N.D.	N.D.	N.D.	N.D.	N.D.	N.D.	N.D.	N.D.	0.00218541	0.00268732	0.00284178	N.D.	N.A.	N.D.	N.A.	N.D.	N.A.	0.0025715	0.000343167	N.A.	N.A.		N.A.	N.A.		1<	N.A.		N.A.	N.A.		1<	N.A.		1<	N.A.
A_0103	CDP-choline	C00307	HMDB01413	CDP-choline(-1.59);	C00307;	Citicoline(-1.53);	HMDB01413;		487.101	6.57713	N.D.	N.D.	N.D.	N.D.	N.D.	N.D.	N.D.	N.D.	N.D.	0.00493312	0.00557612	0.00606266	N.D.	N.A.	N.D.	N.A.	N.D.	N.A.	0.00552397	0.000566574	N.A.	N.A.		N.A.	N.A.		1<	N.A.		N.A.	N.A.		1<	N.A.		1<	N.A.
A_0109									547.124	6.57713	N.D.	N.D.	N.D.	N.D.	N.D.	N.D.	N.D.	N.D.	N.D.	0.00534759	0.00609994	0.00636163	N.D.	N.A.	N.D.	N.A.	N.D.	N.A.	0.00593639	0.000526432	N.A.	N.A.		N.A.	N.A.		1<	N.A.		N.A.	N.A.		1<	N.A.		1<	N.A.
C_0014	N,N-Dimethylglycine	C01026	HMDB00092	N,N-Dimethylglycine(-0.51); (R)-3-Amino-2-methylpropanoate(1.3); N-Methyl-L-alanine(1.3); HBA(1.3); N-Ethylglycine(1.3);	C01026; C01205; C02721; C11109; C11735;	Dimethylglycine(-0.2); D-Alpha-aminobutyric acid(1.62); (S)-b-aminoisobutyric acid(1.62); (R)-b-aminoisobutyric acid(1.62);	HMDB00092; HMDB00650; HMDB02166; HMDB02299;		104.071	10.4422	N.D.	N.D.	N.D.	N.D.	N.D.	N.D.	N.D.	N.D.	N.D.	N.D.	0.00118095	N.D.	N.D.	N.A.	N.D.	N.A.	N.D.	N.A.	0.00118095	N.A.	N.A.	N.A.		N.A.	N.A.		1<	N.A.		N.A.	N.A.		1<	N.A.		1<	N.A.
C_0030	Betaine aldehyde_+H2O	C00576	HMDB01252						120.102	7.31075	N.D.	N.D.	N.D.	N.D.	N.D.	N.D.	N.D.	N.D.	N.D.	0.00281203	0.00219496	0.00206956	N.D.	N.A.	N.D.	N.A.	N.D.	N.A.	0.00235885	0.000397444	N.A.	N.A.		N.A.	N.A.		1<	N.A.		N.A.	N.A.		1<	N.A.		1<	N.A.
C_0031	Cys	C00097,C00736,C00793	HMDB00574,HMDB03417	L-Cysteine(1.23); Cysteine(1.23); D-Cysteine(1.23);	C00097; C00736; C00793;	L-Cysteine(1.66); D-Cysteine(1.66);	HMDB00574; HMDB03417;		122.027	10.7789	N.D.	N.D.	N.D.	N.D.	N.D.	N.D.	N.D.	N.D.	N.D.	0.000646563	0.000566499	0.000657754	N.D.	N.A.	N.D.	N.A.	N.D.	N.A.	0.000623605	4.9771e-05	N.A.	N.A.		N.A.	N.A.		1<	N.A.		N.A.	N.A.		1<	N.A.		1<	N.A.
Notes:
Capital letter of ID indicates analysis mode. C and A are cation and anion analyses, respectively.
N.D.: Not Detected.
N.A.: Not Available.
† Candidate metabolites annotated according to the HMT metabolite database based on m/z values with MTs of detected peaks.
‡ Candidate metabolites annotated according to the KEGG database, HMDB database and peptides list based on m/z values of detected peaks. (The numbers in parentheses express error ppm of m/z values.)
¶ Ratio of mean values of two groups expressing the former divided by the latter.
|| Welch's t-test. *P<0.05, **P<0.01, ***P<0.001.

## Sheet: Table 2B
Table 2B Relative quantification data of cell lysates
ID	Metabolite	KEGG ID	HMDB ID	Concentration (pmol/106 cells)																				Comparative Analysis
				0 hour			MPP+ 0 µM			MPP+ 30 µM			MPP+ 300 µM			0 hour		MPP+ 0 µM		MPP+ 30 µM		MPP+ 300 µM		MPP+ 0 µM vs 0 hour			MPP+ 30 µM vs 0 h			MPP+ 300 µM vs 0 hour			MPP+ 30 µM vs MPP+ 0 µM			MPP+ 300 µM vs MPP+ 0 µM			MPP+ 300 µM vs MPP+ 30 µM
				#1	#2	#3	#1	#2	#3	#1	#2	#3	#1	#2	#3	Mean	S.D.	Mean	S.D.	Mean	S.D.	Mean	S.D.	Ratio ¶	p-value ||		Ratio ¶	p-value ||		Ratio ¶	p-value ||		Ratio ¶	p-value ||		Ratio ¶	p-value ||		Ratio ¶	p-value ||
A_0001	Glyoxylic acid	C00048	HMDB00119	N.D.	N.D.	N.D.	N.D.	N.D.	N.D.	N.D.	N.D.	N.D.	N.D.	N.D.	N.D.	N.D.	N.A.	N.D.	N.A.	N.D.	N.A.	N.D.	N.A.	N.A.	N.A.		N.A.	N.A.		N.A.	N.A.		N.A.	N.A.		N.A.	N.A.		N.A.	N.A.
A_0002	Glycolic acid	C00160	HMDB00115	N.D.	N.D.	N.D.	N.D.	N.D.	N.D.	N.D.	N.D.	N.D.	N.D.	N.D.	N.D.	N.D.	N.A.	N.D.	N.A.	N.D.	N.A.	N.D.	N.A.	N.A.	N.A.		N.A.	N.A.		N.A.	N.A.		N.A.	N.A.		N.A.	N.A.		N.A.	N.A.
A_0003	Pyruvic acid	C00022	HMDB00243	423.196	431.063	391.788	449.051	416.126	479.973	385.651	496.102	427.271	371.552	403.3	433.798	415.349	20.7799	448.383	31.929	436.341	55.7812	402.883	31.1254	1.07953	0.21878		1.05054	0.59148		0.969988	0.59916		0.973144	0.76572		0.898525	0.15195		0.923321	0.42854
A_0004	Lactic acid	C00186,C00256,C01432	HMDB00190,HMDB01311	38069.5	34903.3	31600	18636.6	16500.5	21465.5	42851.7	43498.8	44422.6	64532.4	71383.5	70316	34857.6	3235.01	18867.6	2490.55	43591	789.473	68744	3686.15	0.541275	0.0030902	**	1.25055	0.036487	*	1.97214	0.00030712	***	2.31037	0.0016115	**	3.6435	0.0001065	***	1.57702	0.0053469	**
A_0005	3-Hydroxybutyric acid	C01089,C03197	HMDB00011,HMDB00357,HMDB00442	36.4292	39.0294	30.0908	41.2647	35.9387	46.7899	26.2726	23.9721	22.5384	28.1729	24.6501	21.4809	35.1831	4.59771	41.3311	5.42593	24.261	1.8838	24.768	3.34754	1.17474	0.21053		0.689564	0.039375	*	0.703973	0.038327	*	0.586992	0.022421	*	0.599257	0.016351	*	1.02089	0.83323
A_0006	2-Hydroxybutyric acid	C05984	HMDB00008	16.7861	20.2067	17.7884	11.8801	8.67153	11.0963	19.4357	21.1508	19.9574	19.6734	16.4147	21.479	18.2604	1.75849	10.5493	1.67278	20.1813	0.879203	19.189	2.56662	0.577716	0.0053564	**	1.1052	0.19099		1.05086	0.63578		1.91304	0.0029589	**	1.81898	0.011848	*	0.950832	0.58027
A_0007	Fumaric acid	C00122	HMDB00134	197.438	177.8	186.178	322.176	310.292	383.462	233.352	227.202	229.276	125.261	121.759	129.04	187.139	9.85394	338.643	39.2659	229.944	3.12869	125.353	3.64115	1.80959	0.016935	*	1.22873	0.011287	*	0.669842	0.0040142	**	0.679014	0.040089	*	0.370163	0.010604	*	0.545148	3.6943e-06	***
A_0008	2-Oxoisovaleric acid	C00141	HMDB00019	45.8618	51.7504	41.2715	30.18	26.5147	36.2753	30.8554	42.3444	30.6111	59.1582	56.4526	63.8857	46.2946	5.25281	30.99	4.93043	34.6036	6.70483	59.8322	3.76212	0.669409	0.021362	*	0.747466	0.079913		1.29242	0.026244	*	1.11661	0.49732		1.93069	0.0017063	**	1.72907	0.0094796	**
A_0009	Succinic acid	C00042	HMDB00254	94.8932	92.089	90.7724	121.163	107.39	151.688	64.1603	64.0545	52.2241	N.D.	37.1754	N.D.	92.5849	2.10471	126.747	22.671	60.1463	6.86105	37.1754	N.A.	1.36898	0.11956		0.649634	0.0095289	**	0.401528	N.A.		0.474539	0.028133	*	0.293304	N.A.		0.618083	N.A.
A_0014	Malic acid	C00149,C00497,C00711	HMDB00156,HMDB00744	804.323	779.712	746.774	1339.33	1245.13	1455.4	1008.22	917.705	1032.66	528.817	558.369	544.489	776.936	28.8747	1346.62	105.324	986.195	60.5601	543.892	14.7854	1.73324	0.0076293	**	1.26934	0.013992	*	0.700047	0.0011533	**	0.732348	0.012241	*	0.403894	0.0049885	**	0.551505	0.0042448	**
A_0016	2-Oxoglutaric acid	C00026	HMDB00208	410.899	419.371	395.689	430.217	407.695	499.86	304.765	354.657	291.853	246.305	203.392	202.762	408.653	11.9996	445.924	48.0484	317.092	33.1671	217.486	24.9597	1.0912	0.30984		0.775944	0.029598	*	0.532203	0.0015312	**	0.711089	0.023292	*	0.487721	0.0052556	**	0.685878	0.016521	*
A_0020	Phosphoenolpyruvic acid	C00074	HMDB00263	21.5765	20.8842	N.D.	N.D.	20.7265	N.D.	20.4661	N.D.	N.D.	N.D.	N.D.	N.D.	21.2303	0.489518	20.7265	N.A.	20.4661	N.A.	N.D.	N.A.	0.976266	N.A.		0.964003	N.A.		<1	N.A.		0.987439	N.A.		<1	N.A.		<1	N.A.
A_0022	Glyceraldehyde 3-phosphate	C00118,C00661	HMDB01112	N.D.	N.D.	N.D.	N.D.	N.D.	N.D.	N.D.	N.D.	N.D.	N.D.	N.D.	N.D.	N.D.	N.A.	N.D.	N.A.	N.D.	N.A.	N.D.	N.A.	N.A.	N.A.		N.A.	N.A.		N.A.	N.A.		N.A.	N.A.		N.A.	N.A.		N.A.	N.A.
A_0023	Dihydroxyacetone phosphate	C00111	HMDB01473	54.9529	74.5977	50.9563	48.6584	45.9352	77.9411	37.6222	67.1725	33.0829	19.5394	N.D.	28.6681	60.169	12.6544	57.5116	17.7448	45.9592	18.5109	24.1037	6.45499	0.955834	0.8441		0.763836	0.34146		0.400601	0.025452	*	0.79913	0.47887		0.419111	0.068102		0.524459	0.16972
A_0025	Glycerol 3-phosphate	C00093	HMDB00126	309.756	305.147	280.388	246.987	233.425	270.203	457.724	435.947	496.322	651.743	627.187	607.344	298.431	15.794	250.205	18.5989	463.331	30.5755	628.758	22.2412	0.838403	0.027809	*	1.55256	0.0036816	**	2.10688	6.6811e-05	***	1.85181	0.0012662	**	2.51297	2.9049e-05	***	1.35704	0.0023188	**
A_0026	cis-Aconitic acid	C00417	HMDB00072	62.407	63.3511	64.2359	84.2593	78.5494	90.128	56.0923	56.0164	54.2194	N.D.	N.D.	N.D.	63.3314	0.914616	84.3122	5.7895	55.4427	1.06005	N.D.	N.A.	1.33129	0.022222	*	0.875438	0.00068527	***	<1	N.A.		0.657588	0.011121	*	<1	N.A.		<1	N.A.
A_0028	3-Phosphoglyceric acid	C00197	HMDB00807	28.7978	37.7307	29.146	29.1703	36.7018	31.8949	33.7125	39.4261	44.3332	N.D.	N.D.	N.D.	31.8915	5.05987	32.589	3.81339	39.1573	5.31546	N.D.	N.A.	1.02187	0.85874		1.22783	0.1617		<1	N.A.		1.20155	0.16432		<1	N.A.		<1	N.A.
A_0029	2-Phosphoglyceric acid	C00631	HMDB03391	N.D.	N.D.	N.D.	N.D.	N.D.	N.D.	N.D.	N.D.	N.D.	N.D.	N.D.	N.D.	N.D.	N.A.	N.D.	N.A.	N.D.	N.A.	N.D.	N.A.	N.A.	N.A.		N.A.	N.A.		N.A.	N.A.		N.A.	N.A.		N.A.	N.A.		N.A.	N.A.
A_0032	Citric acid	C00158	HMDB00094	1114.06	1064.41	1045.66	1319.74	1224.51	1442.74	979.943	842.414	956.732	177.503	165.501	171.013	1074.71	35.3442	1329	109.408	926.363	73.6224	171.339	6.00781	1.23662	0.045587	*	0.861968	0.054465		0.159429	0.00036651	***	0.697038	0.008815	**	0.128924	0.0028931	**	0.184959	0.0029929	**
A_0033	Isocitric acid	C00311	HMDB00193	62.2688	63.3711	63.7354	73.8195	71.8836	81.4329	52.0561	48.2203	58.8291	N.D.	N.D.	N.D.	63.1251	0.763599	75.712	5.04812	53.0352	5.37175	N.D.	N.A.	1.1994	0.046835	*	0.840159	0.080084		<1	N.A.		0.700485	0.0060371	**	<1	N.A.		<1	N.A.
A_0035	Gluconic acid	C00257	HMDB00625	44.2141	38.6149	37.3951	37.7794	37.8841	41.305	38.4113	37.6931	45.6273	44.6446	49.5951	45.1267	40.0747	3.63636	38.9895	2.00597	40.5772	4.38822	46.4554	2.72965	0.97292	0.68052		1.01254	0.88625		1.15922	0.0769		1.04072	0.61119		1.19149	0.022014	*	1.14486	0.13388
A_0037	Erythrose 4-phosphate	C00279,C03604	HMDB01321	21.7611	N.D.	N.D.	37.3029	N.D.	51.0524	N.D.	N.D.	N.D.	N.D.	N.D.	N.D.	21.7611	N.A.	44.1777	9.72233	N.D.	N.A.	N.D.	N.A.	2.03012	N.A.		<1	N.A.		<1	N.A.		<1	N.A.		<1	N.A.		N.A.	N.A.
A_0043	Ribose 5-phosphate	C00117	HMDB01548	N.D.	12.751	13.7572	8.01299	9.276	22.1477	N.D.	N.D.	N.D.	N.D.	N.D.	N.D.	13.2541	0.711497	13.1456	7.82161	N.D.	N.A.	N.D.	N.A.	0.991808	0.98306		<1	N.A.		<1	N.A.		<1	N.A.		<1	N.A.		N.A.	N.A.
A_0044	Ribulose 5-phosphate	C00199,C01101	HMDB00618	23.2783	25.6788	23.3159	31.9066	28.3198	40.8022	13.1401	19.5978	14.503	N.D.	9.94923	10.613	24.091	1.37523	33.6762	6.42661	15.747	3.40382	10.2811	0.469337	1.39787	0.11704		0.653644	0.036837	*	0.426761	0.0011314	**	0.467599	0.022949	*	0.305293	0.023498	*	0.652894	0.10483
A_0053	Glucose 1-phosphate	C00103	HMDB01586	178.229	172.517	165.591	228.429	213.665	248.008	162.077	132.121	156.027	65.9386	66.8576	62.3194	172.112	6.32845	230.034	17.2276	150.075	15.8405	65.0385	2.39928	1.33653	0.018496	*	0.871961	0.12394		0.377884	0.00031124	***	0.652404	0.0041749	**	0.282734	0.0031208	**	0.433373	0.010067	*
A_0054	Glucose 6-phosphate	C00668,C01172,C00092	HMDB01401	222.932	197.101	229.854	253.675	225.861	287.207	205.817	171.538	231.424	236.792	298.051	307.988	216.629	17.2622	255.581	30.7172	202.927	30.0474	280.944	38.558	1.17981	0.14706		0.936749	0.53989		1.29689	0.08462		0.793981	0.1011		1.09923	0.42557		1.38446	0.054005
A_0055	Fructose 6-phosphate	C05345,C00085	HMDB00124	47.1322	43.5075	46.3407	46.5094	51.5433	59.2072	42.3813	35.088	49.1232	46.9858	62.1157	66.6606	45.6601	1.90578	52.42	6.39411	42.1975	7.01941	58.5873	10.301	1.14805	0.20218		0.924166	0.48655		1.28312	0.15783		0.804989	0.13627		1.11765	0.43706		1.38841	0.093939
A_0057	6-Phosphogluconic acid	C00345	HMDB01316	36.6404	38.7284	38.123	44.0035	37.8281	49.4095	39.0769	27.2886	32.8857	12.0774	14.2924	16.1839	37.8306	1.07431	43.747	5.79497	33.0837	5.89665	14.1846	2.0554	1.15639	0.2161		0.874523	0.29661		0.37495	0.00038294	***	0.756251	0.089238		0.324241	0.006989	**	0.428747	0.021424	*
A_0060	Sedoheptulose 7-phosphate	C05382	HMDB01068	71.4198	61.7186	53.6129	37.5825	37.2767	48.1193	38.4363	37.4719	43.0165	53.3203	86.192	95.9969	62.2504	8.91534	40.9928	6.1736	39.6416	2.96233	78.5031	22.3531	0.658514	0.032818	*	0.636808	0.037303	*	1.26108	0.33743		0.967037	0.75596		1.91505	0.091605		1.98032	0.092375
A_0070	dTMP	C00364	HMDB01227	N.D.	N.D.	N.D.	N.D.	N.D.	N.D.	N.D.	N.D.	N.D.	N.D.	N.D.	N.D.	N.D.	N.A.	N.D.	N.A.	N.D.	N.A.	N.D.	N.A.	N.A.	N.A.		N.A.	N.A.		N.A.	N.A.		N.A.	N.A.		N.A.	N.A.		N.A.	N.A.
A_0071	CMP	C00055	HMDB00095	N.D.	N.D.	N.D.	N.D.	N.D.	N.D.	N.D.	N.D.	N.D.	N.D.	N.D.	N.D.	N.D.	N.A.	N.D.	N.A.	N.D.	N.A.	N.D.	N.A.	N.A.	N.A.		N.A.	N.A.		N.A.	N.A.		N.A.	N.A.		N.A.	N.A.		N.A.	N.A.
A_0072	UMP	C00105	HMDB00288	5.02252	N.D.	N.D.	11.993	10.5901	5.47127	6.14551	N.D.	6.01835	N.D.	N.D.	N.D.	5.02252	N.A.	9.35146	3.43277	6.08193	0.0899144	N.D.	N.A.	1.86191	N.A.		1.21093	N.A.		<1	N.A.		0.650372	0.2407		<1	N.A.		<1	N.A.
A_0073	cAMP	C00575	HMDB00058	N.D.	N.D.	N.D.	N.D.	N.D.	N.D.	N.D.	N.D.	N.D.	N.D.	N.D.	N.D.	N.D.	N.A.	N.D.	N.A.	N.D.	N.A.	N.D.	N.A.	N.A.	N.A.		N.A.	N.A.		N.A.	N.A.		N.A.	N.A.		N.A.	N.A.		N.A.	N.A.
A_0080	Fructose 1,6-diphosphate	C00354	HMDB01058	88.7565	73.0739	50.5024	86.267	65.7544	83.507	59.755	44.5338	49.4421	27.9534	30.8367	28.0303	70.7776	19.2302	78.5094	11.1321	51.2436	7.76889	28.9401	1.64293	1.10924	0.5867		0.724009	0.21366		0.408888	0.062755		0.652706	0.030395	*	0.36862	0.014834	*	0.564756	0.033436	*
A_0081	cGMP	C00942	HMDB01314	N.D.	N.D.	N.D.	N.D.	N.D.	N.D.	N.D.	N.D.	N.D.	N.D.	N.D.	N.D.	N.D.	N.A.	N.D.	N.A.	N.D.	N.A.	N.D.	N.A.	N.A.	N.A.		N.A.	N.A.		N.A.	N.A.		N.A.	N.A.		N.A.	N.A.		N.A.	N.A.
A_0083	AMP	C00020	HMDB00045	8.46065	9.37501	8.67103	11.18	11.551	12.7481	10.5455	9.70342	13.7561	22.3436	27.3101	28.1725	8.83556	0.478867	11.8263	0.819528	11.335	2.13859	25.9421	3.14608	1.33849	0.0099996	**	1.28288	0.17518		2.9361	0.0097942	**	0.958453	0.73862		2.19358	0.011952	*	2.28867	0.0041145	**
A_0084	IMP	C00130	HMDB00175	N.D.	N.D.	N.D.	N.D.	N.D.	N.D.	N.D.	N.D.	N.D.	13.5884	17.8127	20.6961	N.D.	N.A.	N.D.	N.A.	N.D.	N.A.	17.3657	3.57483	N.A.	N.A.		N.A.	N.A.		1<	N.A.		N.A.	N.A.		1<	N.A.		1<	N.A.
A_0087	GMP	C00144	HMDB01397	N.D.	N.D.	N.D.	4.02158	N.D.	N.D.	N.D.	N.D.	N.D.	N.D.	7.57216	7.43953	N.D.	N.A.	4.02158	N.A.	N.D.	N.A.	7.50584	0.0937834	1<	N.A.		N.A.	N.A.		1<	N.A.		<1	N.A.		1.86639	N.A.		1<	N.A.
A_0088	CoA_divalent	C00010	HMDB01423	N.D.	N.D.	N.D.	N.D.	N.D.	N.D.	N.D.	N.D.	N.D.	N.D.	N.D.	N.D.	N.D.	N.A.	N.D.	N.A.	N.D.	N.A.	N.D.	N.A.	N.A.	N.A.		N.A.	N.A.		N.A.	N.A.		N.A.	N.A.		N.A.	N.A.		N.A.	N.A.
A_0090	PRPP	C00119	HMDB00280	49.1978	50.2796	46.8571	69.8388	58.7978	70.7835	108.056	71.0209	100.552	54.5773	67.4457	62.2749	48.7782	1.74942	66.4734	6.66398	93.2096	19.5789	61.4327	6.47541	1.36277	0.036922	*	1.91089	0.057972		1.25943	0.068477		1.40221	0.13053		0.924169	0.40066		0.659081	0.094718
A_0091	dTDP	C00363	HMDB01274	N.D.	N.D.	N.D.	N.D.	N.D.	N.D.	N.D.	N.D.	N.D.	N.D.	N.D.	N.D.	N.D.	N.A.	N.D.	N.A.	N.D.	N.A.	N.D.	N.A.	N.A.	N.A.		N.A.	N.A.		N.A.	N.A.		N.A.	N.A.		N.A.	N.A.		N.A.	N.A.
A_0092	CDP	C00112	HMDB01546	N.D.	N.D.	N.D.	5.49905	N.D.	N.D.	4.90382	N.D.	N.D.	6.41423	11.3976	8.33665	N.D.	N.A.	5.49905	N.A.	4.90382	N.A.	8.71617	2.51327	1<	N.A.		1<	N.A.		1<	N.A.		0.891757	N.A.		1.58503	N.A.		1.77742	N.A.
A_0093	UDP	C00015	HMDB00295	18.9204	16.2816	15.6375	19.2394	18.5476	14.8333	23.2857	15.7062	22.3708	18.4635	25.6458	22.0558	16.9465	1.73952	17.5401	2.36955	20.4542	4.13728	22.055	3.59113	1.03503	0.74565		1.20699	0.27847		1.30145	0.11672		1.16614	0.36336		1.25741	0.15427		1.07826	0.6399
A_0094	Acetyl CoA_divalent	C00024	HMDB01206	3.68443	4.33354	N.D.	N.D.	2.93109	N.D.	5.68117	7.53118	5.14734	11.4191	14.2845	11.7826	4.00898	0.458991	2.93109	N.A.	6.1199	1.25101	12.4954	1.56006	0.731129	N.A.		1.52655	0.085943		3.11685	0.0062259	**	2.08793	N.A.		4.26306	N.A.		2.04176	0.0060045	**
A_0095	Malonyl CoA_divalent	C00083	HMDB01175	N.D.	N.D.	N.D.	N.D.	N.D.	N.D.	N.D.	N.D.	N.D.	N.D.	N.D.	N.D.	N.D.	N.A.	N.D.	N.A.	N.D.	N.A.	N.D.	N.A.	N.A.	N.A.		N.A.	N.A.		N.A.	N.A.		N.A.	N.A.		N.A.	N.A.		N.A.	N.A.
A_0096	ADP	C00008	HMDB01341	43.3926	36.2095	38.5792	33.592	34.2651	20.2399	51.2637	49.4979	59.2635	113.189	161.067	130.233	39.3938	3.66021	29.3656	7.91031	53.3417	5.20384	134.83	24.2681	0.745438	0.14616		1.35406	0.023313	*	3.42261	0.019004	*	1.81647	0.01626	*	4.59141	0.01105	*	2.52766	0.024125	*
A_0097	GDP	C00035	HMDB01201	12.9978	12.8134	15.4249	8.84913	11.2392	7.30278	15.1853	7.77603	24.0342	31.7734	51.5718	45.5083	13.7454	1.45741	9.13035	1.9832	15.6652	8.13971	42.9512	10.1439	0.664249	0.03558	*	1.13967	0.72441		3.12477	0.035628	*	1.71573	0.2971		4.70422	0.02512	*	2.74182	0.023893	*
A_0099	dCTP	C00458	HMDB00998	N.D.	N.D.	N.D.	7.2691	N.D.	8.65118	N.D.	N.D.	N.D.	N.D.	N.D.	N.D.	N.D.	N.A.	7.96014	0.977275	N.D.	N.A.	N.D.	N.A.	1<	N.A.		N.A.	N.A.		N.A.	N.A.		<1	N.A.		<1	N.A.		N.A.	N.A.
A_0100	dTTP	C00459	HMDB01342	6.06118	6.73578	6.7407	13.8698	12.3902	16.1085	10.1408	8.87042	10.7961	8.45992	10.5271	10.2105	6.51255	0.390909	14.1228	1.87205	9.93577	0.979059	9.73251	1.1134	2.16856	0.016318	*	1.52563	0.015801	*	1.49442	0.027038	*	0.703525	0.041076	*	0.689133	0.034893	*	0.979542	0.82415
A_0101	CTP	C00063	HMDB00082	172.897	154.395	151.535	219.664	178.189	241.037	189.472	135.174	161.414	118.722	155.475	144.196	159.609	11.5965	212.963	31.9554	162.02	27.1542	139.464	18.8278	1.33428	0.088011		1.0151	0.8974		0.873786	0.2038		0.760788	0.10497		0.654874	0.036843	*	0.860785	0.30995
A_0102	UTP	C00075	HMDB00285	532.508	495.411	471.078	748.838	599.634	767.895	669.989	443.165	561.662	203.805	265.845	243.993	499.666	30.9352	705.456	92.1386	558.272	113.45	237.881	31.4687	1.41186	0.048988	*	1.11729	0.46869		0.47608	0.00050663	***	0.791363	0.15906		0.337202	0.0073504	**	0.426102	0.031786	*
A_0104	dATP	C00131	HMDB01532	N.D.	N.D.	N.D.	7.9131	7.02352	7.60098	N.D.	N.D.	N.D.	N.D.	7.0279	7.06666	N.D.	N.A.	7.51253	0.451337	N.D.	N.A.	7.04728	0.027414	1<	N.A.		N.A.	N.A.		1<	N.A.		<1	N.A.		0.93807	0.21557		1<	N.A.
A_0105	ATP	C00002	HMDB00538	2399.55	2188.64	2069.1	2850.54	2286.16	2908.06	2734.7	1876.27	2340.64	1720.17	2243.75	1966.52	2219.09	167.315	2681.59	343.652	2317.21	429.693	1976.81	261.94	1.20842	0.13027		1.04421	0.74047		0.890819	0.25985		0.864118	0.31816		0.73718	0.051471		0.853101	0.31883
A_0106	GTP	C00044	HMDB01273	621.743	545.549	525.626	675.831	493.022	675.176	635.926	382.812	515.587	548.06	771.079	651.429	564.306	50.7293	614.676	105.356	511.442	126.608	656.856	111.608	1.08926	0.51181		0.90632	0.55629		1.16401	0.28826		0.832051	0.34057		1.06862	0.65898		1.28432	0.21099
A_0116	NAD+	C00003	HMDB00902	357.544	337.851	342.677	434.861	388.388	477.29	410.036	392.669	424.525	510.66	572.665	627.748	346.024	10.2643	433.513	44.4663	409.077	15.9497	570.358	58.578	1.25284	0.069614		1.18222	0.0072321	**	1.64832	0.019433	*	0.943632	0.44789		1.31567	0.035575	*	1.39426	0.033785	*
A_0118	NADP+	C00006	HMDB00217	12.5616	9.88065	11.9355	16.2123	15.5904	15.1608	15.1564	10.2268	11.0389	11.5777	12.5034	10.4691	11.4592	1.40248	15.6545	0.528674	12.1407	2.64301	11.5167	1.01853	1.3661	0.023981	*	1.05947	0.71925		1.00502	0.95719		0.775541	0.14307		0.735682	0.0082431	**	0.948606	0.73199
C_0002	Gly	C00037	HMDB00123	3123.54	2976.34	3255.21	4625.38	4449.94	4693.46	5013.51	4806.82	5051.5	8637.34	8922.07	9313.06	3118.37	139.507	4589.6	125.641	4957.27	131.675	8957.49	339.253	1.4718	0.00018231	***	1.5897	7.8882e-05	***	2.8725	0.00024211	***	1.08011	0.025005	*	1.95169	0.00065619	***	1.80694	0.00074611	***
C_0005	Putrescine	C00134	HMDB01414	4.44505	5.16424	3.98122	28.9808	21.1579	32.5722	13.9641	14.2051	12.0443	15.9761	19.8621	21.0354	4.53017	0.596086	27.5703	5.83641	13.4045	1.1841	18.9578	2.64808	6.08593	0.019838	*	2.95894	0.0014841	**	4.18479	0.0084662	**	0.486193	0.047267	*	0.687618	0.10896		1.41429	0.050779
C_0006	Sarcosine	C00213	HMDB00271	4.83051	4.86965	N.D.	4.39578	N.D.	4.17954	4.67814	4.40606	6.31734	5.52034	N.D.	5.96665	4.85008	0.0276766	4.28766	0.15291	5.13385	1.03393	5.7435	0.315593	0.884039	0.11174		1.05851	0.68145		1.18421	0.15347		1.19735	0.29077		1.33954	0.055809		1.11875	0.42184
C_0007	β-Ala	C00099	HMDB00056	215.499	191	187.314	259.964	264.152	281.628	312.19	369.691	362.201	508.203	511.743	519.418	197.938	15.3199	268.581	11.4913	348.027	31.2609	513.121	5.73302	1.3569	0.0039684	**	1.75827	0.0055286	**	2.59233	0.00019517	***	1.2958	0.035475	*	1.91049	7.2048e-05	***	1.47437	0.009858	**
C_0008	Ala	C00041,C00133,C01401	HMDB00161,HMDB01310	4468.43	4140.71	4138.96	6379.68	6071.17	6661.24	3453.22	3670.49	4018.55	3806.33	4077.52	4194.45	4249.37	189.716	6370.7	295.138	3714.09	285.176	4026.1	199.106	1.49921	0.0010342	**	0.874034	0.062417		0.947459	0.23257		0.582995	0.00036269	***	0.631971	0.00067566	***	1.08401	0.20347
C_0013	GABA	C00334	HMDB00112	151.328	159.627	146.672	173.451	155.791	180.965	120.058	117.325	137.392	45.1615	48.9826	50.7037	152.542	6.56231	170.069	12.9233	124.925	10.8827	48.2826	2.83666	1.1149	0.12823		0.818953	0.028008	*	0.31652	0.00026164	***	0.734553	0.01051	*	0.2839	0.0026157	**	0.386493	0.0043803	**
C_0014	N,N-Dimethylglycine	C01026	HMDB00092	N.D.	N.D.	N.D.	N.D.	N.D.	N.D.	N.D.	N.D.	N.D.	N.D.	2.41368	N.D.	N.D.	N.A.	N.D.	N.A.	N.D.	N.A.	2.41368	N.A.	N.A.	N.A.		N.A.	N.A.		1<	N.A.		N.A.	N.A.		1<	N.A.		1<	N.A.
C_0017	Choline	C00114	HMDB00097	9.46083	9.58225	11.7183	15.6138	18.9735	15.4649	43.2768	54.6012	45.4179	101.128	82.5018	87.0034	10.2538	1.26973	16.6841	1.98409	47.7653	6.01609	90.211	9.71834	1.62711	0.013425	*	4.65831	0.0065415	**	8.79783	0.004339	**	2.86293	0.0072823	**	5.40701	0.0043939	**	1.88863	0.0054741	**
C_0018	Ser	C00065,C00716,C00740	HMDB00187,HMDB03406	223.915	252.108	276.245	854.754	895.901	906.025	765.93	806.115	781.607	1569.3	1648.54	1551.58	250.756	26.1909	885.56	27.1545	784.551	20.2537	1589.8	51.6325	3.53156	8.3512e-06	***	3.12874	1.6789e-05	***	6.34004	3.7699e-05	***	0.885938	0.0082352	**	1.79525	0.00022552	***	2.02639	0.00035372	***
C_0020	Cytosine	C00380	HMDB00630	N.D.	N.D.	N.D.	N.D.	N.D.	N.D.	N.D.	N.D.	N.D.	N.D.	N.D.	N.D.	N.D.	N.A.	N.D.	N.A.	N.D.	N.A.	N.D.	N.A.	N.A.	N.A.		N.A.	N.A.		N.A.	N.A.		N.A.	N.A.		N.A.	N.A.		N.A.	N.A.
C_0022	Uracil	C00106	HMDB00300	N.D.	N.D.	N.D.	N.D.	N.D.	N.D.	N.D.	N.D.	N.D.	N.D.	N.D.	N.D.	N.D.	N.A.	N.D.	N.A.	N.D.	N.A.	N.D.	N.A.	N.A.	N.A.		N.A.	N.A.		N.A.	N.A.		N.A.	N.A.		N.A.	N.A.		N.A.	N.A.
C_0023	Creatinine	C00791	HMDB00562	18.733	14.8803	16.7875	28.0858	27.3409	27.0698	22.0979	22.9706	31.2193	37.1958	39.3807	36.7608	16.8003	1.9264	27.4988	0.52607	25.4293	5.03326	37.7791	1.40401	1.63681	0.0072093	**	1.51362	0.082481		2.24872	0.00019224	***	0.92474	0.5508		1.37384	0.0026712	**	1.48565	0.042719	*
C_0024	Pro	C00148,C00763,C16435	HMDB00162,HMDB03411	3878.42	3361.06	3497.38	3332.79	3199.92	3527.24	3178.2	3191.74	3542.94	3778.38	4156.34	4244.36	3578.95	268.152	3353.32	164.621	3304.29	206.787	4059.69	247.565	0.936955	0.29473		0.923257	0.2371		1.13433	0.085064		0.985381	0.76487		1.21065	0.019442	*	1.22861	0.01639	*
C_0025	Val	C00183,C06417,C16436	HMDB00883	785.815	734.304	746.692	916.736	857.807	976.296	915.548	915.057	977.77	1579.19	1730.91	1664.72	755.604	26.8867	916.946	59.2449	936.125	36.0663	1658.27	76.0675	1.21353	0.026831	*	1.23891	0.0029938	**	2.19464	0.00087973	***	1.02092	0.66193		1.80847	0.00026053	***	1.77142	0.00085931	***
C_0027	Betaine	C00719	HMDB00043	75.6157	67.3032	65.8768	59.5838	47.5254	56.3894	68.1803	69.7379	75.2796	91.3506	102.677	101.651	69.5986	5.25959	54.4995	6.2474	71.0659	3.7313	98.5597	6.26433	0.783055	0.034187	*	1.02108	0.71568		1.41612	0.0039442	**	1.30397	0.024859	*	1.80845	0.00099312	***	1.38688	0.0056193	**
C_0028	Homoserine	C00263	HMDB00719	2.99938	1.87867	2.3376	3.68381	3.38937	3.31648	2.1815	N.D.	2.49867	2.31315	N.D.	3.23485	2.40521	0.563404	3.46322	0.194481	2.34009	0.224276	2.774	0.651739	1.43988	0.070049		0.972922	0.8696		1.15333	0.58047		0.675696	0.028576	*	0.80099	0.36475		1.18543	0.51294
C_0029	Thr	C00188,C00820	HMDB00167	2501.32	2391.49	2432.39	3499.27	3498.74	3761.32	2310.68	2218.83	2433	3219.79	3244.58	3339.18	2441.74	55.5047	3586.44	151.45	2320.84	107.442	3267.85	63.0085	1.46881	0.0025481	**	0.950487	0.18189		1.33833	7.7704e-05	***	0.647114	0.00051939	***	0.911167	0.05174		1.40805	0.00064538	***
C_0030	Betaine aldehyde_+H2O	C00576	HMDB01252	N.D.	N.D.	N.D.	N.D.	N.D.	N.D.	N.D.	N.D.	N.D.	5.53685	4.32184	4.07494	N.D.	N.A.	N.D.	N.A.	N.D.	N.A.	4.64455	0.782562	N.A.	N.A.		N.A.	N.A.		1<	N.A.		N.A.	N.A.		1<	N.A.		1<	N.A.
C_0031	Cys	C00097,C00736,C00793	HMDB00574,HMDB03417	N.D.	N.D.	N.D.	N.D.	N.D.	N.D.	N.D.	N.D.	N.D.	2.46317	2.15816	2.5058	N.D.	N.A.	N.D.	N.A.	N.D.	N.A.	2.37571	0.18961	N.A.	N.A.		N.A.	N.A.		1<	N.A.		N.A.	N.A.		1<	N.A.		1<	N.A.
C_0036	Thymine	C00178	HMDB00262	N.D.	N.D.	N.D.	N.D.	N.D.	N.D.	N.D.	N.D.	N.D.	N.D.	N.D.	N.D.	N.D.	N.A.	N.D.	N.A.	N.D.	N.A.	N.D.	N.A.	N.A.	N.A.		N.A.	N.A.		N.A.	N.A.		N.A.	N.A.		N.A.	N.A.		N.A.	N.A.
C_0041	Hydroxyproline	C01157	HMDB00725	58.9656	54.0567	56.2301	85.749	72.1998	91.3247	47.161	42.654	46.9789	59.8286	60.9655	55.4219	56.4175	2.45982	83.0911	9.83558	45.598	2.55115	58.7387	2.92813	1.47279	0.035879	*	0.808224	0.0061596	**	1.04114	0.35407		0.54877	0.017117	*	0.706919	0.041002	*	1.28819	0.0044829	**
C_0043	Creatine	C00300	HMDB00064	1675.62	1484.21	1576.24	1724.28	1564.22	1765.28	1758.82	1654.51	2011.53	4108.97	4165.25	4233.64	1578.69	95.7264	1684.59	106.242	1808.29	183.582	4169.29	62.4361	1.06708	0.2696		1.14543	0.15014		2.64098	1.0959e-05	***	1.07343	0.38253		2.47495	2.7927e-05	***	2.30566	0.00077294	***
C_0044	Ile	C00407,C06418,C16434	HMDB00172	638.573	593.47	601.85	785.699	760.021	841.63	773.084	798.115	833.844	1276.25	1420.37	1429.25	611.297	23.9897	795.783	41.7287	801.681	30.537	1375.29	85.8851	1.30179	0.0057236	**	1.31144	0.0013371	**	2.24979	0.002422	**	1.00741	0.85386		1.72823	0.0021487	**	1.71551	0.0036077	**
C_0045	Leu	C00123,C01570,C16439	HMDB00687	535.68	498.684	485.97	668.319	634.276	712.877	651.064	651.455	703.866	1145.23	1209.86	1257.89	506.778	25.8247	671.824	39.4173	668.795	30.3732	1204.32	56.5321	1.32568	0.0059393	**	1.3197	0.0023613	**	2.37643	0.00045141	***	0.995492	0.92143		1.79262	0.00035133	***	1.80074	0.00063909	***
C_0046	Asn	C00152,C01905,C16438	HMDB00168	367.538	354.904	353.648	674.981	625.051	682.132	341.887	316.044	362.817	456.519	462.008	484.249	358.697	7.68279	660.721	31.0978	340.249	23.4297	467.592	14.6842	1.84201	0.0022326	**	0.948572	0.3046		1.30359	0.0014143	**	0.514967	0.00022183	***	0.707699	0.0028522	**	1.37426	0.0026906	**
C_0048	Ornithine	C00077,C00515,C01602	HMDB00214,HMDB03374	23.6851	18.8497	19.6619	25.4977	21.1868	24.4375	21.8	20.1828	17.5468	20.6904	25.0107	24.8509	20.7322	2.58931	23.7073	2.24632	19.8432	2.14685	23.5173	2.44953	1.1435	0.20858		0.957117	0.67162		1.13434	0.24756		0.837006	0.097687		0.991986	0.92593		1.18516	0.12364
C_0049	Asp	C00049,C00402,C16433	HMDB00191,HMDB06483	478.406	473.992	478.735	1841.88	1727.08	1800.12	530.546	518.264	606.218	155.449	193.048	195.978	477.045	2.6486	1789.7	58.1058	551.676	47.6319	181.492	22.6011	3.75163	0.00063771	***	1.15645	0.11274		0.38045	0.0017217	**	0.308251	1.2584e-05	***	0.101409	8.1862e-05	***	0.328982	0.0015087	**
C_0050	Adenine	C00147	HMDB00034	0.747271	0.900241	0.981809	2.10376	1.17753	1.6049	1.06053	N.D.	1.211	1.21276	1.95706	1.07656	0.876441	0.119067	1.62873	0.463576	1.13576	0.106402	1.41546	0.473957	1.85835	0.09858		1.29588	0.10119		1.61501	0.18186		0.697331	0.20152		0.869055	0.60712		1.24626	0.41685
C_0051	Hypoxanthine	C00262	HMDB00157	N.D.	N.D.	N.D.	N.D.	N.D.	N.D.	N.D.	N.D.	N.D.	N.D.	N.D.	N.D.	N.D.	N.A.	N.D.	N.A.	N.D.	N.A.	N.D.	N.A.	N.A.	N.A.		N.A.	N.A.		N.A.	N.A.		N.A.	N.A.		N.A.	N.A.		N.A.	N.A.
C_0052	Anthranilic acid	C00108	HMDB01123	N.D.	N.D.	N.D.	N.D.	N.D.	N.D.	N.D.	N.D.	N.D.	N.D.	N.D.	N.D.	N.D.	N.A.	N.D.	N.A.	N.D.	N.A.	N.D.	N.A.	N.A.	N.A.		N.A.	N.A.		N.A.	N.A.		N.A.	N.A.		N.A.	N.A.		N.A.	N.A.
C_0053	Tyramine	C00483	HMDB00306	N.D.	N.D.	N.D.	N.D.	N.D.	N.D.	N.D.	N.D.	N.D.	N.D.	N.D.	N.D.	N.D.	N.A.	N.D.	N.A.	N.D.	N.A.	N.D.	N.A.	N.A.	N.A.		N.A.	N.A.		N.A.	N.A.		N.A.	N.A.		N.A.	N.A.		N.A.	N.A.
C_0062	Spermidine	C00315	HMDB01257	6.91668	5.99921	7.65179	11.0556	7.00459	9.25433	8.51353	5.87496	8.10913	9.93407	11.9805	10.4593	6.85589	0.827965	9.10483	2.02962	7.49921	1.4211	10.7913	1.06282	1.32803	0.18571		1.09383	0.54364		1.57401	0.0083703	**	0.823651	0.33125		1.18523	0.29156		1.43899	0.036249	*
C_0063	Gln	C00064,C00303,C00819	HMDB00641,HMDB03423	5560.73	5226.27	5635.69	8921.92	8997.01	9203.25	6548.16	6980.11	6825.16	11610.7	11856	12021.2	5474.23	217.989	9040.73	145.669	6784.48	218.826	11829.3	206.509	1.65151	5.6872e-05	***	1.23935	0.0018274	**	2.16091	3.4049e-06	***	0.750435	0.00028353	***	1.30845	9.5555e-05	***	1.74359	8.6291e-06	***
C_0064	Lys	C00047,C00739,C16440	HMDB00182,HMDB03405	336.499	352.561	322.977	517.571	422.801	479.678	400.203	375.828	387.186	534.829	557.983	527.546	337.346	14.8102	473.35	47.701	387.739	12.1968	540.119	15.8931	1.40316	0.029694	*	1.14938	0.011334	*	1.60109	8.8581e-05	***	0.819137	0.081629		1.14106	0.12509		1.393	0.00028174	***
C_0065	Glu	C00025,C00217,C00302	HMDB00148,HMDB03339	9058.13	8426.93	8663.98	15748.1	15642.6	16285.6	9713.43	9290.67	9866.29	7267.72	7147.24	7329.68	8716.34	318.844	15892.1	344.849	9623.46	298.168	7248.21	92.7719	1.82325	1.2785e-05	***	1.10407	0.022948	*	0.831565	0.010523	*	0.605549	2.188e-05	***	0.456088	0.0002369	***	0.753181	0.0027797	**
C_0067	Met	C00073,C00855,C01733	HMDB00696	91.4122	77.1408	86.9935	123.44	118.696	131.581	122.949	115.618	125.023	209.971	204.756	205.008	85.1822	7.3061	124.572	6.51666	121.197	4.94127	206.578	2.94067	1.46242	0.0023378	**	1.4228	0.0033889	**	2.42513	0.00028117	***	0.972905	0.5169		1.6583	0.00044129	***	1.70448	7.0799e-05	***
C_0068	Guanine	C00242	HMDB00132	N.D.	N.D.	N.D.	N.D.	N.D.	N.D.	N.D.	N.D.	N.D.	N.D.	N.D.	N.D.	N.D.	N.A.	N.D.	N.A.	N.D.	N.A.	N.D.	N.A.	N.A.	N.A.		N.A.	N.A.		N.A.	N.A.		N.A.	N.A.		N.A.	N.A.		N.A.	N.A.
C_0070	His	C00135,C00768,C06419	HMDB00177	219.473	182.306	186.937	277.699	286.121	286.333	209.863	223.597	261.669	375.471	391.567	374.454	196.239	20.2543	283.384	4.92479	231.71	26.839	380.497	9.59989	1.44408	0.013578	*	1.18075	0.14705		1.93895	0.0009701	***	0.817651	0.074851		1.34269	0.0005902	***	1.64213	0.0056559	**
C_0078	Phe	C00079,C02057,C02265	HMDB00159	432.994	404.542	414.809	582.24	535.089	584.21	488.5	489.756	516.192	814.091	887.706	874.705	417.449	14.4086	567.18	27.8087	498.149	15.6384	858.834	39.2901	1.35868	0.0036819	**	1.19332	0.0028374	**	2.05734	0.00094305	***	0.878291	0.030494	*	1.51422	0.00079091	***	1.72405	0.0013563	**
C_0087	Arg	C00062,C00792	HMDB00517,HMDB03416	73.3191	72.648	76.3972	127.162	111.928	128.374	113.772	108.526	117.388	183.376	173.236	173.41	74.1215	1.99924	122.488	9.1649	113.229	4.45586	176.674	5.80514	1.65253	0.0092081	**	1.52761	0.0012072	**	2.38357	0.00034617	***	0.924407	0.21683		1.44238	0.002017	**	1.56033	0.00017371	***
C_0088	Citrulline	C00327	HMDB00904	19.7061	19.403	18.8413	18.1181	17.3729	19.3025	18.837	18.2847	17.1785	27.2051	27.2031	26.9897	19.3168	0.438793	18.2645	0.973107	18.1001	0.844521	27.1326	0.123758	0.945526	0.19343		0.937014	0.11345		1.40461	0.00048349	***	0.990998	0.8361		1.48554	0.0035403	**	1.49903	0.0024435	**
C_0093	Tyr	C00082,C01536,C06420	HMDB00158	411.544	379.85	367.121	559.869	498.754	572.135	427.276	443.772	475.776	781.512	818.827	792.535	386.172	22.8759	543.586	39.3069	448.941	24.66	797.625	19.171	1.40763	0.0076059	**	1.16254	0.032167	*	2.06547	2.3423e-05	***	0.825888	0.032095	*	1.46734	0.0024112	**	1.77668	6.528e-05	***
C_0105	Spermine	C00750	HMDB01256	15.6226	13.1922	22.5135	25.3833	13.8122	28.1335	25.4391	12.4023	18.3188	35.5492	49.7448	33.9669	17.1094	4.83527	22.443	7.59989	18.72	6.52767	39.7537	8.6887	1.31173	0.3726		1.09414	0.74997		2.3235	0.026867	*	0.834115	0.5556		1.77132	0.061277		2.12359	0.031935	*
C_0108	Trp	C00078,C00525,C00806	HMDB00929	58.5205	54.9219	54.9443	70.2886	74.0982	76.41	67.4598	69.5287	74.8729	125.163	137.236	130.217	56.1289	2.07119	73.5989	3.09108	70.6205	3.82524	130.872	6.06314	1.31125	0.0021687	**	1.25818	0.0096223	**	2.33163	0.00085076	***	0.959532	0.35581		1.77818	0.00073367	***	1.85317	0.00036575	***
C_0115	Carnosine	C00386	HMDB00033	1.55523	N.D.	1.56869	1.65633	1.94901	N.D.	2.06451	N.D.	2.10592	2.06666	2.80728	3.22661	1.56196	0.0095135	1.80267	0.206959	2.08522	0.0292839	2.70018	0.587342	1.15411	0.34729		1.335	0.014386	*	1.72872	0.078397		1.15674	0.29938		1.49788	0.1053		1.29492	0.21105
C_0122	Thymidine	C00214	HMDB00273	N.D.	N.D.	N.D.	N.D.	N.D.	N.D.	N.D.	N.D.	N.D.	N.D.	N.D.	N.D.	N.D.	N.A.	N.D.	N.A.	N.D.	N.A.	N.D.	N.A.	N.A.	N.A.		N.A.	N.A.		N.A.	N.A.		N.A.	N.A.		N.A.	N.A.		N.A.	N.A.
C_0123	Cytidine	C00475	HMDB00089	N.D.	N.D.	N.D.	N.D.	N.D.	N.D.	N.D.	N.D.	N.D.	N.D.	N.D.	N.D.	N.D.	N.A.	N.D.	N.A.	N.D.	N.A.	N.D.	N.A.	N.A.	N.A.		N.A.	N.A.		N.A.	N.A.		N.A.	N.A.		N.A.	N.A.		N.A.	N.A.
C_0125	Uridine	C00299	HMDB00296	N.D.	N.D.	N.D.	N.D.	N.D.	N.D.	N.D.	N.D.	N.D.	N.D.	N.D.	N.D.	N.D.	N.A.	N.D.	N.A.	N.D.	N.A.	N.D.	N.A.	N.A.	N.A.		N.A.	N.A.		N.A.	N.A.		N.A.	N.A.		N.A.	N.A.		N.A.	N.A.
C_0140	Adenosine	C00212	HMDB00050	2.82884	1.53656	1.71112	2.43871	1.7858	1.331	1.89111	N.D.	0.806333	1.80865	2.18636	1.34691	2.02551	0.701159	1.85184	0.556801	1.34872	0.76705	1.78064	0.420425	0.914259	0.7546		0.665868	0.41839		0.879108	0.63697		0.728315	0.52009		0.961552	0.8689		1.32024	0.5686
C_0141	Inosine	C00294	HMDB00195	N.D.	N.D.	N.D.	N.D.	N.D.	N.D.	N.D.	N.D.	N.D.	N.D.	N.D.	N.D.	N.D.	N.A.	N.D.	N.A.	N.D.	N.A.	N.D.	N.A.	N.A.	N.A.		N.A.	N.A.		N.A.	N.A.		N.A.	N.A.		N.A.	N.A.		N.A.	N.A.
C_0146	Guanosine	C00387	HMDB00133	N.D.	N.D.	N.D.	N.D.	N.D.	N.D.	N.D.	N.D.	N.D.	N.D.	N.D.	N.D.	N.D.	N.A.	N.D.	N.A.	N.D.	N.A.	N.D.	N.A.	N.A.	N.A.		N.A.	N.A.		N.A.	N.A.		N.A.	N.A.		N.A.	N.A.		N.A.	N.A.
C_0152	Glutathione (GSSG)_divalent	C00127	HMDB03337	171.486	149.122	141.575	414.127	336.53	348.298	192.659	139.423	180.238	108.045	154.701	152.876	154.061	15.5551	366.318	41.8195	170.773	27.8515	138.541	26.426	2.37775	0.0067283	**	1.10848	0.42843		0.899257	0.44087		0.466189	0.0040929	**	0.378197	0.0026424	**	0.811254	0.21978
C_0153	Glutathione (GSH)	C00051	HMDB00125	91.4343	113.971	125.732	208.611	235.27	325.127	77.3673	175.16	118.437	743.828	763.921	721.582	110.379	17.4285	256.336	61.0478	123.655	49.1045	743.11	21.1783	2.32232	0.044769	*	1.12027	0.69436		6.73235	3.4068e-06	***	0.482393	0.0451	*	2.89897	0.002414	**	6.00957	0.00049164	***
C_0157	S-Adenosylmethionine	C00019	HMDB01185	32.7794	33.7121	34.6184	55.6559	50.6466	62.7233	48.0824	48.0749	55.4568	173.356	215.062	210.902	33.7033	0.919504	56.3419	6.06752	50.5381	4.25975	199.773	22.9727	1.6717	0.021113	*	1.4995	0.017114	*	5.92741	0.0062523	**	0.896989	0.25419		3.54573	0.0056802	**	3.95293	0.0063536	**
Notes:
Capital letter of ID indicate analysis mode. C and A are cation and anion analyses, respectively.
N.D.: Not Detected.
N.A.: Not Available.
¶ Ratio of mean values of two groups expressing the former divided by the latter.
|| Welch's t-test. *P<0.05, **P<0.01, ***P<0.001.
